# Supplementary material for: Electron Dynamics in Alkane C–H Activation Mediated by Transition Metal Complexes
Source: J Phys Chem A. 2024 Jun 4;128(23):4638–50. doi: 10.1021/acs.jpca.4c01131 (PMC11182348; doi:10.1021/acs.jpca.4c01131)
Supplement: Supplementary file 2 — jp4c01131_si_002.zip [file jp4c01131_si_002.zip]

Archive with 152 entries (135 files):
- C-H-activation-structures/
- __MACOSX/._C-H-activation-structures
- C-H-activation-structures/Oxidative-addition/
- __MACOSX/C-H-activation-structures/._Oxidative-addition
- C-H-activation-structures/.DS_Store
- __MACOSX/C-H-activation-structures/._.DS_Store
- C-H-activation-structures/1,2-addition/
- __MACOSX/C-H-activation-structures/._1,2-addition
- C-H-activation-structures/Electrophilic-activation/
- __MACOSX/C-H-activation-structures/._Electrophilic-activation
- C-H-activation-structures/Sigma-bond-metathesis/
- __MACOSX/C-H-activation-structures/._Sigma-bond-metathesis
- C-H-activation-structures/Oxidative-addition/.DS_Store
- __MACOSX/C-H-activation-structures/Oxidative-addition/._.DS_Store
- C-H-activation-structures/Oxidative-addition/1-Ir-C/
- __MACOSX/C-H-activation-structures/Oxidative-addition/._1-Ir-C
- C-H-activation-structures/Oxidative-addition/1-Ir-P/
- __MACOSX/C-H-activation-structures/Oxidative-addition/._1-Ir-P
- C-H-activation-structures/1,2-addition/.DS_Store
- __MACOSX/C-H-activation-structures/1,2-addition/._.DS_Store
- C-H-activation-structures/1,2-addition/3-Zr/
- __MACOSX/C-H-activation-structures/1,2-addition/._3-Zr
- C-H-activation-structures/1,2-addition/3-Ti/
- __MACOSX/C-H-activation-structures/1,2-addition/._3-Ti
- C-H-activation-structures/Electrophilic-activation/4-Ir-phebox/
- __MACOSX/C-H-activation-structures/Electrophilic-activation/._4-Ir-phebox
- C-H-activation-structures/Electrophilic-activation/4-Ir-NNC/
- __MACOSX/C-H-activation-structures/Electrophilic-activation/._4-Ir-NNC
- C-H-activation-structures/Electrophilic-activation/.DS_Store
- __MACOSX/C-H-activation-structures/Electrophilic-activation/._.DS_Store
- C-H-activation-structures/Electrophilic-activation/4-Ir/
- __MACOSX/C-H-activation-structures/Electrophilic-activation/._4-Ir
- C-H-activation-structures/Electrophilic-activation/4-Ru/
- __MACOSX/C-H-activation-structures/Electrophilic-activation/._4-Ru
- C-H-activation-structures/Sigma-bond-metathesis/2-Sc/
- __MACOSX/C-H-activation-structures/Sigma-bond-metathesis/._2-Sc
- C-H-activation-structures/Sigma-bond-metathesis/.DS_Store
- __MACOSX/C-H-activation-structures/Sigma-bond-metathesis/._.DS_Store
- C-H-activation-structures/Sigma-bond-metathesis/2-Ru/
- __MACOSX/C-H-activation-structures/Sigma-bond-metathesis/._2-Ru
- C-H-activation-structures/Sigma-bond-metathesis/2-Lu/
- __MACOSX/C-H-activation-structures/Sigma-bond-metathesis/._2-Lu
- C-H-activation-structures/Sigma-bond-metathesis/2-W/
- __MACOSX/C-H-activation-structures/Sigma-bond-metathesis/._2-W
- C-H-activation-structures/Oxidative-addition/1-Ir-C/1-Ir-C-complex.xyz
- __MACOSX/C-H-activation-structures/Oxidative-addition/1-Ir-C/._1-Ir-C-complex.xyz
- C-H-activation-structures/Oxidative-addition/1-Ir-C/1-Ir-C-catalyst-singlet.xyz
- __MACOSX/C-H-activation-structures/Oxidative-addition/1-Ir-C/._1-Ir-C-catalyst-singlet.xyz
- C-H-activation-structures/Oxidative-addition/1-Ir-C/1-Ir-C-product.xyz
- __MACOSX/C-H-activation-structures/Oxidative-addition/1-Ir-C/._1-Ir-C-product.xyz
- C-H-activation-structures/Oxidative-addition/1-Ir-C/1-Ir-C-ts.xyz
- __MACOSX/C-H-activation-structures/Oxidative-addition/1-Ir-C/._1-Ir-C-ts.xyz
- C-H-activation-structures/Oxidative-addition/1-Ir-C/1-Ir-C-catalyst-triplet.xyz
- __MACOSX/C-H-activation-structures/Oxidative-addition/1-Ir-C/._1-Ir-C-catalyst-triplet.xyz
- C-H-activation-structures/Oxidative-addition/1-Ir-P/1-Ir-P-complex.xyz
- __MACOSX/C-H-activation-structures/Oxidative-addition/1-Ir-P/._1-Ir-P-complex.xyz
- C-H-activation-structures/Oxidative-addition/1-Ir-P/1-Ir-P-ts.xyz
- __MACOSX/C-H-activation-structures/Oxidative-addition/1-Ir-P/._1-Ir-P-ts.xyz
- C-H-activation-structures/Oxidative-addition/1-Ir-P/1-Ir-P-catalyst-triplet.xyz
- __MACOSX/C-H-activation-structures/Oxidative-addition/1-Ir-P/._1-Ir-P-catalyst-triplet.xyz
- C-H-activation-structures/Oxidative-addition/1-Ir-P/1-Ir-P-product.xyz
- __MACOSX/C-H-activation-structures/Oxidative-addition/1-Ir-P/._1-Ir-P-product.xyz
- C-H-activation-structures/Oxidative-addition/1-Ir-P/1-Ir-P-catalyst-singlet.xyz
- __MACOSX/C-H-activation-structures/Oxidative-addition/1-Ir-P/._1-Ir-P-catalyst-singlet.xyz
- C-H-activation-structures/1,2-addition/3-Zr/.DS_Store
- __MACOSX/C-H-activation-structures/1,2-addition/3-Zr/._.DS_Store
- C-H-activation-structures/1,2-addition/3-Zr/3-Zr-catalyst.xyz
- __MACOSX/C-H-activation-structures/1,2-addition/3-Zr/._3-Zr-catalyst.xyz
- C-H-activation-structures/1,2-addition/3-Zr/3-Zr-product.xyz
- __MACOSX/C-H-activation-structures/1,2-addition/3-Zr/._3-Zr-product.xyz
- C-H-activation-structures/1,2-addition/3-Zr/3-Zr-complex.xyz
- __MACOSX/C-H-activation-structures/1,2-addition/3-Zr/._3-Zr-complex.xyz
- C-H-activation-structures/1,2-addition/3-Zr/3-Zr-ts.xyz
- __MACOSX/C-H-activation-structures/1,2-addition/3-Zr/._3-Zr-ts.xyz
- C-H-activation-structures/1,2-addition/3-Ti/3-Ti-product.xyz
- __MACOSX/C-H-activation-structures/1,2-addition/3-Ti/._3-Ti-product.xyz
- C-H-activation-structures/1,2-addition/3-Ti/3-Ti-catalyst.xyz
- __MACOSX/C-H-activation-structures/1,2-addition/3-Ti/._3-Ti-catalyst.xyz
- C-H-activation-structures/1,2-addition/3-Ti/3-Ti-complex.xyz
- __MACOSX/C-H-activation-structures/1,2-addition/3-Ti/._3-Ti-complex.xyz
- C-H-activation-structures/1,2-addition/3-Ti/3-Ti-ts.xyz
- __MACOSX/C-H-activation-structures/1,2-addition/3-Ti/._3-Ti-ts.xyz
- C-H-activation-structures/Electrophilic-activation/4-Ir-phebox/4-Ir-phebox-catalyst.xyz
- __MACOSX/C-H-activation-structures/Electrophilic-activation/4-Ir-phebox/._4-Ir-phebox-catalyst.xyz
- C-H-activation-structures/Electrophilic-activation/4-Ir-phebox/4-Ir-phebox-product.xyz
- __MACOSX/C-H-activation-structures/Electrophilic-activation/4-Ir-phebox/._4-Ir-phebox-product.xyz
- C-H-activation-structures/Electrophilic-activation/4-Ir-phebox/4-Ir-phebox-ts.xyz
- __MACOSX/C-H-activation-structures/Electrophilic-activation/4-Ir-phebox/._4-Ir-phebox-ts.xyz
- C-H-activation-structures/Electrophilic-activation/4-Ir-phebox/4-Ir-phebox-complex.xyz
- __MACOSX/C-H-activation-structures/Electrophilic-activation/4-Ir-phebox/._4-Ir-phebox-complex.xyz
- C-H-activation-structures/Electrophilic-activation/4-Ir-NNC/4-Ir-NNC-product.xyz
- __MACOSX/C-H-activation-structures/Electrophilic-activation/4-Ir-NNC/._4-Ir-NNC-product.xyz
- C-H-activation-structures/Electrophilic-activation/4-Ir-NNC/4-Ir-NNC-catalyst.xyz
- __MACOSX/C-H-activation-structures/Electrophilic-activation/4-Ir-NNC/._4-Ir-NNC-catalyst.xyz
- C-H-activation-structures/Electrophilic-activation/4-Ir-NNC/4-Ir-NNC-ts.xyz
- __MACOSX/C-H-activation-structures/Electrophilic-activation/4-Ir-NNC/._4-Ir-NNC-ts.xyz
- C-H-activation-structures/Electrophilic-activation/4-Ir-NNC/4-Ir-NNC-complex.xyz
- __MACOSX/C-H-activation-structures/Electrophilic-activation/4-Ir-NNC/._4-Ir-NNC-complex.xyz
- C-H-activation-structures/Electrophilic-activation/4-Ir/4-Ir-ts.xyz
- __MACOSX/C-H-activation-structures/Electrophilic-activation/4-Ir/._4-Ir-ts.xyz
- C-H-activation-structures/Electrophilic-activation/4-Ir/.DS_Store
- __MACOSX/C-H-activation-structures/Electrophilic-activation/4-Ir/._.DS_Store
- C-H-activation-structures/Electrophilic-activation/4-Ir/4-Ir-complex.xyz
- __MACOSX/C-H-activation-structures/Electrophilic-activation/4-Ir/._4-Ir-complex.xyz
- C-H-activation-structures/Electrophilic-activation/4-Ir/4-Ir-catalyst.xyz
- __MACOSX/C-H-activation-structures/Electrophilic-activation/4-Ir/._4-Ir-catalyst.xyz
- C-H-activation-structures/Electrophilic-activation/4-Ir/4-Ir-product.xyz
- __MACOSX/C-H-activation-structures/Electrophilic-activation/4-Ir/._4-Ir-product.xyz
- C-H-activation-structures/Electrophilic-activation/4-Ru/.DS_Store
- __MACOSX/C-H-activation-structures/Electrophilic-activation/4-Ru/._.DS_Store
- C-H-activation-structures/Electrophilic-activation/4-Ru/4-Ru-ts.xyz
- __MACOSX/C-H-activation-structures/Electrophilic-activation/4-Ru/._4-Ru-ts.xyz
- C-H-activation-structures/Electrophilic-activation/4-Ru/4-Ru-complex.xyz
- __MACOSX/C-H-activation-structures/Electrophilic-activation/4-Ru/._4-Ru-complex.xyz
- C-H-activation-structures/Electrophilic-activation/4-Ru/4-Ru-catalyst.xyz
- __MACOSX/C-H-activation-structures/Electrophilic-activation/4-Ru/._4-Ru-catalyst.xyz
- C-H-activation-structures/Electrophilic-activation/4-Ru/4-Ru-product.xyz
- __MACOSX/C-H-activation-structures/Electrophilic-activation/4-Ru/._4-Ru-product.xyz
- C-H-activation-structures/Sigma-bond-metathesis/2-Sc/.DS_Store
- __MACOSX/C-H-activation-structures/Sigma-bond-metathesis/2-Sc/._.DS_Store
- C-H-activation-structures/Sigma-bond-metathesis/2-Sc/2-Sc-ts.xyz
- __MACOSX/C-H-activation-structures/Sigma-bond-metathesis/2-Sc/._2-Sc-ts.xyz
- C-H-activation-structures/Sigma-bond-metathesis/2-Sc/2-Sc-complex.xyz
- __MACOSX/C-H-activation-structures/Sigma-bond-metathesis/2-Sc/._2-Sc-complex.xyz
- C-H-activation-structures/Sigma-bond-metathesis/2-Sc/2-Sc-catalyst.xyz
- __MACOSX/C-H-activation-structures/Sigma-bond-metathesis/2-Sc/._2-Sc-catalyst.xyz
- C-H-activation-structures/Sigma-bond-metathesis/2-Ru/.DS_Store
- __MACOSX/C-H-activation-structures/Sigma-bond-metathesis/2-Ru/._.DS_Store
- C-H-activation-structures/Sigma-bond-metathesis/2-Ru/2-Ru-ts.xyz
- __MACOSX/C-H-activation-structures/Sigma-bond-metathesis/2-Ru/._2-Ru-ts.xyz
- C-H-activation-structures/Sigma-bond-metathesis/2-Ru/2-Ru-complex.xyz
- __MACOSX/C-H-activation-structures/Sigma-bond-metathesis/2-Ru/._2-Ru-complex.xyz
- C-H-activation-structures/Sigma-bond-metathesis/2-Ru/2-Ru-catalyst.xyz
- __MACOSX/C-H-activation-structures/Sigma-bond-metathesis/2-Ru/._2-Ru-catalyst.xyz
- C-H-activation-structures/Sigma-bond-metathesis/2-Ru/2-Ru-product.xyz
- __MACOSX/C-H-activation-structures/Sigma-bond-metathesis/2-Ru/._2-Ru-product.xyz
- C-H-activation-structures/Sigma-bond-metathesis/2-Lu/2-Lu-ts.xyz
- __MACOSX/C-H-activation-structures/Sigma-bond-metathesis/2-Lu/._2-Lu-ts.xyz
- C-H-activation-structures/Sigma-bond-metathesis/2-Lu/2-Lu-catalyst.xyz
- __MACOSX/C-H-activation-structures/Sigma-bond-metathesis/2-Lu/._2-Lu-catalyst.xyz
- C-H-activation-structures/Sigma-bond-metathesis/2-Lu/.DS_Store
- __MACOSX/C-H-activation-structures/Sigma-bond-metathesis/2-Lu/._.DS_Store
- C-H-activation-structures/Sigma-bond-metathesis/2-Lu/2-Lu-complex.xyz
- __MACOSX/C-H-activation-structures/Sigma-bond-metathesis/2-Lu/._2-Lu-complex.xyz
- C-H-activation-structures/Sigma-bond-metathesis/2-W/2-W-product.xyz
- __MACOSX/C-H-activation-structures/Sigma-bond-metathesis/2-W/._2-W-product.xyz
- C-H-activation-structures/Sigma-bond-metathesis/2-W/2-W-complex.xyz
- __MACOSX/C-H-activation-structures/Sigma-bond-metathesis/2-W/._2-W-complex.xyz
- C-H-activation-structures/Sigma-bond-metathesis/2-W/2-W-catalyst.xyz
- __MACOSX/C-H-activation-structures/Sigma-bond-metathesis/2-W/._2-W-catalyst.xyz
- C-H-activation-structures/Sigma-bond-metathesis/2-W/2-W-ts.xyz
- __MACOSX/C-H-activation-structures/Sigma-bond-metathesis/2-W/._2-W-ts.xyz
