# Supplementary material for: Electron Dynamics in Alkane C–H Activation Mediated by Transition Metal Complexes
Source: J Phys Chem A. 2024 Jun 4;128(23):4638–50. doi: 10.1021/acs.jpca.4c01131 (PMC11182348; doi:10.1021/acs.jpca.4c01131)
Supplement: Supplementary file 2 — jp4c01131_si_002.zip [file jp4c01131_si_002.zip › C-H-activation-structures/Oxidative-addition/1-Ir-C/1-Ir-C-complex.xyz]

33
IrC12H19O
Ir      -0.548603000     -0.311897000     -0.048272000
C       -0.911239000     -2.810439000      0.089445000
H       -0.963213000     -1.974396000     -0.725508000
C        1.736272000     -0.181600000      0.758248000
C        1.019481000      0.935491000      1.217014000
C        0.445578000      1.592256000      0.032683000
C        1.009474000      0.956569000     -1.158892000
C        1.710653000     -0.186474000     -0.708532000
C        2.441021000     -1.209725000      1.587312000
C        0.853462000      1.406078000      2.627027000
C       -0.237530000      2.927090000      0.050021000
C        0.890518000      1.462319000     -2.561597000
C        2.430449000     -1.189886000     -1.557121000
H       -0.890802000      3.030056000      0.927855000
H        0.503114000      3.745361000      0.082381000
H       -0.858637000      3.068785000     -0.845303000
H       -0.147431000      1.828056000      2.794799000
H        0.994484000      0.587988000      3.347697000
H        1.588163000      2.195374000      2.869838000
H        2.142100000     -1.151316000      2.643221000
H        2.226233000     -2.231241000      1.235700000
H        3.536722000     -1.080137000      1.540858000
H        2.062352000     -1.179651000     -2.592557000
H        3.515680000     -0.986017000     -1.583735000
H        2.306729000     -2.212782000     -1.169241000
H       -0.077597000      1.953921000     -2.730276000
H        1.682728000      2.200749000     -2.783850000
H        0.980183000      0.647167000     -3.293585000
H       -0.134337000     -3.484208000     -0.295342000
H       -0.695298000     -2.541227000      1.129288000
H       -1.902862000     -3.276707000      0.035198000
C       -2.346648000      0.052276000      0.040335000
O       -3.484349000      0.294073000      0.079232000
