# Supplementary material for: Electron Dynamics in Alkane C–H Activation Mediated by Transition Metal Complexes
Source: J Phys Chem A. 2024 Jun 4;128(23):4638–50. doi: 10.1021/acs.jpca.4c01131 (PMC11182348; doi:10.1021/acs.jpca.4c01131)
Supplement: Supplementary file 2 — jp4c01131_si_002.zip [file jp4c01131_si_002.zip › C-H-activation-structures/Oxidative-addition/1-Ir-C/1-Ir-C-catalyst-singlet.xyz]

28
IrC11H15O
Ir       0.532016000      0.000075000     -0.551557000
C       -1.735665000      0.735904000     -0.070072000
C       -0.835361000      1.197622000      0.899171000
C       -0.141855000      0.000987000      1.426437000
C       -0.833907000     -1.197078000      0.900422000
C       -1.734856000     -0.737564000     -0.069259000
C       -2.616895000      1.564164000     -0.951556000
C       -0.612398000      2.600780000      1.363787000
C        0.755735000      0.002133000      2.623563000
C       -0.609375000     -2.599424000      1.366706000
C       -2.615317000     -1.567949000     -0.949508000
H        1.401399000      0.891152000      2.635903000
H        0.157625000      0.002554000      3.552166000
H        1.402025000     -0.886413000      2.637116000
H        0.442791000      2.777628000      1.614277000
H       -0.897689000      3.331037000      0.593471000
H       -1.209865000      2.816929000      2.268547000
H       -2.309998000      2.619053000     -0.953345000
H       -2.598311000      1.207731000     -1.993236000
H       -3.668888000      1.519036000     -0.617531000
H       -2.304381000     -2.621662000     -0.953645000
H       -3.666578000     -1.527413000     -0.612547000
H       -2.600928000     -1.209955000     -1.990693000
H        0.446264000     -2.775291000      1.616002000
H       -1.205472000     -2.814620000      2.272595000
H       -0.895360000     -3.330913000      0.597820000
C        2.364521000     -0.000020000     -0.540790000
O        3.529296000     -0.000245000     -0.523800000
