# Supplementary material for: Electron Dynamics in Alkane C–H Activation Mediated by Transition Metal Complexes
Source: J Phys Chem A. 2024 Jun 4;128(23):4638–50. doi: 10.1021/acs.jpca.4c01131 (PMC11182348; doi:10.1021/acs.jpca.4c01131)
Supplement: Supplementary file 2 — jp4c01131_si_002.zip [file jp4c01131_si_002.zip › C-H-activation-structures/Oxidative-addition/1-Ir-C/1-Ir-C-product.xyz]

33
IrC12H19O
Ir      -0.540064000     -0.250839000     -0.312024000
C       -1.128055000     -2.273709000     -0.057515000
H       -0.866763000     -0.621797000     -1.821504000
C        1.248369000     -0.464271000      1.176757000
C        0.693715000      0.826135000      1.406665000
C        0.830776000      1.597377000      0.184435000
C        1.483181000      0.778540000     -0.786231000
C        1.712320000     -0.519887000     -0.195432000
C        1.386713000     -1.571231000      2.173299000
C        0.149507000      1.351241000      2.699947000
C        0.472093000      3.044067000      0.031296000
C        1.927451000      1.208067000     -2.150659000
C        2.483929000     -1.650969000     -0.803616000
H       -0.436131000      3.297919000      0.596366000
H        1.284422000      3.692762000      0.404376000
H        0.293663000      3.306241000     -1.020647000
H       -0.687989000      2.044090000      2.534686000
H       -0.212486000      0.539814000      3.346317000
H        0.926389000      1.902109000      3.259033000
H        0.689142000     -1.448685000      3.013328000
H        1.189318000     -2.551523000      1.716277000
H        2.409730000     -1.598404000      2.586673000
H        2.423831000     -1.633241000     -1.900768000
H        3.551225000     -1.603896000     -0.524451000
H        2.099521000     -2.625291000     -0.468191000
H        1.271504000      1.987548000     -2.561972000
H        2.952895000      1.615695000     -2.114119000
H        1.928129000      0.366240000     -2.856385000
H       -0.310468000     -2.917657000     -0.418719000
H       -1.298050000     -2.477381000      1.011914000
H       -2.038515000     -2.543138000     -0.610211000
C       -2.309225000      0.279299000     -0.199509000
O       -3.411131000      0.619407000     -0.127848000
