# Supplementary material for: Electron Dynamics in Alkane C–H Activation Mediated by Transition Metal Complexes
Source: J Phys Chem A. 2024 Jun 4;128(23):4638–50. doi: 10.1021/acs.jpca.4c01131 (PMC11182348; doi:10.1021/acs.jpca.4c01131)
Supplement: Supplementary file 2 — jp4c01131_si_002.zip [file jp4c01131_si_002.zip › C-H-activation-structures/Oxidative-addition/1-Ir-C/1-Ir-C-ts.xyz]

33
IrC12H19O
Ir      -0.544918000     -0.333232000     -0.102280000
C       -0.914661000     -2.603766000      0.097428000
H       -0.941518000     -1.728675000     -0.915846000
C        1.674823000     -0.196798000      0.846004000
C        0.952908000      0.941967000      1.253728000
C        0.487200000      1.618031000      0.042089000
C        1.074403000      0.954430000     -1.105690000
C        1.719994000     -0.216692000     -0.612962000
C        2.305234000     -1.229569000      1.726115000
C        0.703381000      1.411659000      2.652536000
C       -0.186066000      2.958396000      0.018402000
C        1.048688000      1.445275000     -2.519306000
C        2.474705000     -1.226513000     -1.424562000
H       -0.897887000      3.064946000      0.849131000
H        0.555308000      3.771857000      0.106159000
H       -0.742862000      3.109906000     -0.916692000
H       -0.288826000      1.874137000      2.751030000
H        0.757256000      0.584716000      3.374805000
H        1.449583000      2.168402000      2.955276000
H        1.921388000     -1.173707000      2.754409000
H        2.117595000     -2.249567000      1.354367000
H        3.401219000     -1.103836000      1.769666000
H        2.125442000     -1.246631000     -2.466468000
H        3.555604000     -1.000880000     -1.437472000
H        2.360955000     -2.241845000     -1.015669000
H        0.124605000      1.998983000     -2.735789000
H        1.898625000      2.123554000     -2.717915000
H        1.111878000      0.614480000     -3.236225000
H       -0.591884000     -3.371352000     -0.626483000
H       -0.248282000     -2.673171000      0.966407000
H       -1.947831000     -2.808701000      0.395712000
C       -2.339965000      0.053696000      0.021764000
O       -3.470690000      0.310695000      0.086732000
