# Supplementary material for: Electron Dynamics in Alkane C–H Activation Mediated by Transition Metal Complexes
Source: J Phys Chem A. 2024 Jun 4;128(23):4638–50. doi: 10.1021/acs.jpca.4c01131 (PMC11182348; doi:10.1021/acs.jpca.4c01131)
Supplement: Supplementary file 2 — jp4c01131_si_002.zip [file jp4c01131_si_002.zip › C-H-activation-structures/Oxidative-addition/1-Ir-C/1-Ir-C-catalyst-triplet.xyz]

28
IrC11H15O
Ir       0.502981000     -0.004490000     -0.577546000
C       -1.293824000      1.156004000      0.322543000
C       -0.443055000      0.757952000      1.411909000
C       -0.418663000     -0.681162000      1.454021000
C       -1.252422000     -1.171180000      0.389946000
C       -1.783443000     -0.036108000     -0.320858000
C       -1.663428000      2.560612000     -0.032071000
C        0.229759000      1.675915000      2.382079000
C        0.284550000     -1.517241000      2.475455000
C       -1.574802000     -2.605405000      0.117414000
C       -2.784329000     -0.087135000     -1.435180000
H        1.202807000     -1.029013000      2.831385000
H       -0.360634000     -1.693248000      3.354700000
H        0.565273000     -2.498452000      2.067612000
H        1.157851000      1.236336000      2.773934000
H        0.487702000      2.636022000      1.913511000
H       -0.426529000      1.890380000      3.244435000
H       -0.856318000      3.263813000      0.216782000
H       -1.878637000      2.662274000     -1.105007000
H       -2.566310000      2.879692000      0.519595000
H       -2.651323000     -0.984616000     -2.055938000
H       -3.816727000     -0.105764000     -1.041866000
H       -2.697968000      0.787633000     -2.095174000
H       -0.743482000     -3.265686000      0.401731000
H       -2.464775000     -2.922960000      0.690519000
H       -1.789662000     -2.774987000     -0.947011000
C        2.363032000     -0.003959000     -0.555865000
O        3.516114000     -0.003182000     -0.444312000
