# Supplementary material for: Electron Dynamics in Alkane C–H Activation Mediated by Transition Metal Complexes
Source: J Phys Chem A. 2024 Jun 4;128(23):4638–50. doi: 10.1021/acs.jpca.4c01131 (PMC11182348; doi:10.1021/acs.jpca.4c01131)
Supplement: Supplementary file 2 — jp4c01131_si_002.zip [file jp4c01131_si_002.zip › C-H-activation-structures/Oxidative-addition/1-Ir-P/1-Ir-P-complex.xyz]

44
IrC14PH28
Ir       0.085214000     -0.424901000      0.063223000
C        0.274342000     -2.764975000     -0.610862000
H        0.469381000     -2.145632000      0.387486000
C       -2.258568000      0.212788000     -0.871229000
C       -1.458603000      1.344756000     -0.946901000
C       -0.822728000      1.527857000      0.378813000
C       -1.439876000      0.592859000      1.307781000
C       -2.186178000     -0.317936000      0.503210000
C       -3.008058000     -0.465644000     -1.973493000
C       -1.193456000      2.225990000     -2.126137000
C       -0.120782000      2.793391000      0.778768000
C       -1.388520000      0.654999000      2.802874000
C       -3.012636000     -1.468604000      0.995292000
H        0.614900000      3.107959000      0.023018000
H       -0.839097000      3.624523000      0.898363000
H        0.409120000      2.674647000      1.734335000
H       -0.113969000      2.376825000     -2.284723000
H       -1.607343000      1.803575000     -3.053130000
H       -1.638539000      3.228598000     -1.989642000
H       -2.890025000      0.060116000     -2.931590000
H       -2.657807000     -1.502815000     -2.118179000
H       -4.088177000     -0.526020000     -1.753330000
H       -2.647555000     -1.838349000      1.964225000
H       -4.073419000     -1.184357000      1.122680000
H       -2.990638000     -2.314097000      0.289363000
H       -0.429632000      1.061248000      3.154591000
H       -2.194222000      1.299366000      3.203364000
H       -1.505496000     -0.342574000      3.250037000
H       -0.556070000     -3.426965000     -0.332509000
H        0.044005000     -2.260040000     -1.558739000
H        1.201490000     -3.340830000     -0.728053000
P        2.262069000      0.021882000     -0.098386000
C        3.428602000     -1.382453000     -0.389686000
H        3.192066000     -1.865018000     -1.349277000
H        4.473845000     -1.036319000     -0.409754000
H        3.311025000     -2.125020000      0.413056000
C        2.786428000      1.195158000     -1.432800000
H        2.237783000      2.140574000     -1.311382000
H        3.868598000      1.401840000     -1.405508000
H        2.517792000      0.769318000     -2.410630000
C        3.041779000      0.819478000      1.376541000
H        2.930137000      0.148463000      2.240178000
H        4.109332000      1.039279000      1.211324000
H        2.509524000      1.754904000      1.598986000
