# Supplementary material for: Electron Dynamics in Alkane C–H Activation Mediated by Transition Metal Complexes
Source: J Phys Chem A. 2024 Jun 4;128(23):4638–50. doi: 10.1021/acs.jpca.4c01131 (PMC11182348; doi:10.1021/acs.jpca.4c01131)
Supplement: Supplementary file 2 — jp4c01131_si_002.zip [file jp4c01131_si_002.zip › C-H-activation-structures/Oxidative-addition/1-Ir-P/1-Ir-P-ts.xyz]

44
IrC14PH28
Ir      -0.063869000     -0.413077000     -0.092081000
C       -0.226388000     -2.735513000      0.357287000
H       -0.433712000     -2.002047000     -0.630256000
C        2.172585000      0.096304000      0.915357000
C        1.361159000      1.219232000      1.094724000
C        0.823509000      1.588219000     -0.226663000
C        1.480920000      0.770903000     -1.229777000
C        2.199875000     -0.232532000     -0.514831000
C        2.866441000     -0.712464000      1.965483000
C        1.045329000      1.941374000      2.366573000
C        0.113495000      2.881213000     -0.502347000
C        1.474073000      1.001564000     -2.708984000
C        3.046836000     -1.317181000     -1.109568000
H       -0.652597000      3.095912000      0.257661000
H        0.820337000      3.730372000     -0.500656000
H       -0.381892000      2.866197000     -1.483457000
H       -0.025008000      2.186836000      2.437035000
H        1.303994000      1.341237000      3.250902000
H        1.599194000      2.895649000      2.438336000
H        2.624010000     -0.358375000      2.977435000
H        2.581821000     -1.777016000      1.909075000
H        3.963740000     -0.671874000      1.849292000
H        2.721822000     -1.564983000     -2.130257000
H        4.111059000     -1.022882000     -1.158140000
H        2.996949000     -2.241694000     -0.513044000
H        0.522445000      1.439159000     -3.042716000
H        2.284209000      1.692119000     -3.011250000
H        1.614374000      0.062079000     -3.262653000
H        0.605993000     -3.348466000     -0.015006000
H       -0.018045000     -2.423936000      1.388567000
H       -1.152569000     -3.325593000      0.350229000
P       -2.251173000     -0.017416000      0.051657000
C       -3.400799000     -1.461092000      0.137842000
H       -3.190782000     -2.047444000      1.044134000
H       -4.451057000     -1.130972000      0.159083000
H       -3.243739000     -2.104880000     -0.739829000
C       -2.835738000      0.981638000      1.498648000
H       -2.309002000      1.947249000      1.503414000
H       -3.921632000      1.166948000      1.465427000
H       -2.580815000      0.450392000      2.427225000
C       -3.003083000      0.943939000     -1.338816000
H       -2.857605000      0.383972000     -2.273676000
H       -4.077740000      1.131775000     -1.180394000
H       -2.477493000      1.904789000     -1.430671000
