# Supplementary material for: Electron Dynamics in Alkane C–H Activation Mediated by Transition Metal Complexes
Source: J Phys Chem A. 2024 Jun 4;128(23):4638–50. doi: 10.1021/acs.jpca.4c01131 (PMC11182348; doi:10.1021/acs.jpca.4c01131)
Supplement: Supplementary file 2 — jp4c01131_si_002.zip [file jp4c01131_si_002.zip › C-H-activation-structures/Oxidative-addition/1-Ir-P/1-Ir-P-catalyst-triplet.xyz]

39
IrC13PH24
Ir       0.069443000     -0.001190000     -0.493388000
C       -1.827567000      1.146120000      0.139886000
C       -1.155429000      0.767588000      1.352168000
C       -1.123101000     -0.670314000      1.412821000
C       -1.772514000     -1.180346000      0.237727000
C       -2.205714000     -0.057426000     -0.557235000
C       -2.167059000      2.543613000     -0.273781000
C       -0.661994000      1.706314000      2.407802000
C       -0.587863000     -1.494238000      2.541350000
C       -2.046099000     -2.621789000     -0.056260000
C       -3.043484000     -0.130027000     -1.797580000
H        0.197197000     -0.959031000      3.094936000
H       -1.381386000     -1.749748000      3.267210000
H       -0.156723000     -2.439761000      2.180057000
H        0.164090000      1.266213000      2.985235000
H       -0.298623000      2.648087000      1.970722000
H       -1.461406000      1.963032000      3.126902000
H       -1.414781000      3.262322000      0.082364000
H       -2.223446000      2.636416000     -1.367788000
H       -3.145481000      2.855493000      0.136513000
H       -2.820382000     -1.035446000     -2.380431000
H       -4.122289000     -0.148206000     -1.555757000
H       -2.866354000      0.734841000     -2.453178000
H       -1.266249000     -3.272919000      0.364822000
H       -3.013681000     -2.941384000      0.373504000
H       -2.087487000     -2.810227000     -1.138612000
P        2.300854000      0.001636000     -0.172137000
C        3.278778000      1.385207000     -0.911470000
H        2.892746000      2.340603000     -0.527471000
H        4.351939000      1.298777000     -0.674135000
H        3.143080000      1.375906000     -2.002817000
C        2.827324000      0.081458000      1.595072000
H        2.409683000     -0.783161000      2.130528000
H        3.924483000      0.079025000      1.694233000
H        2.420735000      0.997105000      2.047928000
C        3.252029000     -1.466163000     -0.771425000
H        3.116026000     -1.561851000     -1.858540000
H        4.326766000     -1.377467000     -0.542077000
H        2.847772000     -2.371510000     -0.295696000
