# Supplementary material for: Electron Dynamics in Alkane C–H Activation Mediated by Transition Metal Complexes
Source: J Phys Chem A. 2024 Jun 4;128(23):4638–50. doi: 10.1021/acs.jpca.4c01131 (PMC11182348; doi:10.1021/acs.jpca.4c01131)
Supplement: Supplementary file 2 — jp4c01131_si_002.zip [file jp4c01131_si_002.zip › C-H-activation-structures/Oxidative-addition/1-Ir-P/1-Ir-P-product.xyz]

44
IrC14PH28
Ir      -0.027409000     -0.324250000     -0.339650000
C       -0.434892000     -2.398846000     -0.156580000
H       -0.404275000     -0.618468000     -1.861159000
C        1.649456000     -0.313462000      1.260628000
C        0.979898000      0.937443000      1.367247000
C        1.140557000      1.649598000      0.111840000
C        1.918792000      0.823859000     -0.759041000
C        2.219529000     -0.406369000     -0.071849000
C        1.801692000     -1.349747000      2.329203000
C        0.309080000      1.485662000      2.589875000
C        0.730640000      3.066833000     -0.149579000
C        2.412724000      1.207518000     -2.120369000
C        3.112206000     -1.506888000     -0.554662000
H       -0.181995000      3.335305000      0.400970000
H        1.517954000      3.778022000      0.160978000
H        0.533675000      3.239098000     -1.217501000
H       -0.563810000      2.104432000      2.332875000
H       -0.036261000      0.682199000      3.256286000
H        0.996840000      2.125377000      3.171016000
H        1.045192000     -1.231758000      3.118174000
H        1.694629000     -2.365044000      1.919164000
H        2.795717000     -1.289037000      2.806355000
H        3.147984000     -1.540049000     -1.652799000
H        4.146926000     -1.380636000     -0.188234000
H        2.759310000     -2.489988000     -0.208465000
H        1.714078000      1.890898000     -2.622932000
H        3.391556000      1.714909000     -2.053997000
H        2.535491000      0.326009000     -2.764527000
H        0.431788000     -2.963550000     -0.539819000
H       -0.571699000     -2.675805000      0.904857000
H       -1.314382000     -2.766778000     -0.709475000
P       -2.233838000      0.046209000     -0.101486000
C       -3.351791000     -0.686492000     -1.363456000
H       -3.177249000     -1.770241000     -1.411666000
H       -4.409646000     -0.493650000     -1.126695000
H       -3.105655000     -0.256096000     -2.344506000
C       -2.961501000     -0.568129000      1.477255000
H       -2.425004000     -0.100101000      2.315791000
H       -4.036805000     -0.343028000      1.557981000
H       -2.807225000     -1.655000000      1.536292000
C       -2.770224000      1.809072000     -0.096602000
H       -2.457383000      2.282079000     -1.038407000
H       -3.861965000      1.899687000      0.018471000
H       -2.276734000      2.335011000      0.732859000
