# Supplementary material for: Electron Dynamics in Alkane C–H Activation Mediated by Transition Metal Complexes
Source: J Phys Chem A. 2024 Jun 4;128(23):4638–50. doi: 10.1021/acs.jpca.4c01131 (PMC11182348; doi:10.1021/acs.jpca.4c01131)
Supplement: Supplementary file 2 — jp4c01131_si_002.zip [file jp4c01131_si_002.zip › C-H-activation-structures/Oxidative-addition/1-Ir-P/1-Ir-P-catalyst-singlet.xyz]

39
IrC13PH24
Ir       0.144471000     -0.467074000     -0.305878000
C       -2.290556000      0.856373000     -0.529321000
C       -1.527127000      1.564054000      0.363549000
C       -0.852480000      0.570943000      1.246784000
C       -1.508486000     -0.733335000      1.035658000
C       -2.190930000     -0.593113000     -0.197425000
C       -3.028672000      1.357986000     -1.726699000
C       -1.236068000      3.028696000      0.400682000
C       -0.162045000      0.969616000      2.517637000
C       -1.553144000     -1.879890000      1.996532000
C       -3.006156000     -1.644599000     -0.887629000
H        0.561154000      1.781231000      2.341919000
H       -0.890279000      1.335554000      3.264668000
H        0.378746000      0.122267000      2.961900000
H       -0.162734000      3.228659000      0.238661000
H       -1.793174000      3.575880000     -0.373361000
H       -1.497405000      3.472743000      1.377486000
H       -3.000505000      2.454525000     -1.797620000
H       -2.591095000      0.951208000     -2.655364000
H       -4.087123000      1.045738000     -1.713519000
H       -2.688647000     -2.655444000     -0.595479000
H       -4.080837000     -1.544525000     -0.645340000
H       -2.914621000     -1.570263000     -1.982687000
H       -0.614596000     -1.965125000      2.562070000
H       -2.377289000     -1.749209000      2.723763000
H       -1.712017000     -2.834060000      1.474307000
P        2.322105000      0.080630000     -0.243536000
C        3.428543000     -0.610644000     -1.555492000
H        3.075301000     -0.279203000     -2.543354000
H        4.471431000     -0.282753000     -1.416623000
H        3.384333000     -1.709074000     -1.521535000
C        2.726268000      1.883384000     -0.336199000
H        2.212656000      2.404908000      0.484746000
H        3.809995000      2.068645000     -0.261077000
H        2.348295000      2.289425000     -1.285645000
C        3.213274000     -0.410228000      1.294433000
H        3.164213000     -1.502685000      1.402054000
H        4.265530000     -0.082335000      1.271889000
H        2.708327000      0.043709000      2.158725000
