# Supplementary material for: Electron Dynamics in Alkane C–H Activation Mediated by Transition Metal Complexes
Source: J Phys Chem A. 2024 Jun 4;128(23):4638–50. doi: 10.1021/acs.jpca.4c01131 (PMC11182348; doi:10.1021/acs.jpca.4c01131)
Supplement: Supplementary file 2 — jp4c01131_si_002.zip [file jp4c01131_si_002.zip › C-H-activation-structures/1,2-addition/3-Zr/3-Zr-catalyst.xyz]

126
ZrSi3C36N3H83
Zr       0.023291000      0.121159000     -0.594991000
N       -0.796807000      1.582575000      0.198051000
N        1.907671000     -0.080498000      0.250057000
H        2.065950000      0.632776000      0.964753000
N       -1.156900000     -1.590887000     -0.612226000
H       -0.592683000     -2.374590000     -0.946309000
Si      -0.686943000      3.303034000      0.119751000
Si       3.308867000     -1.116229000      0.053001000
Si      -2.676894000     -2.224708000      0.020312000
C       -2.465938000      4.038306000     -0.217050000
C        0.096602000      3.976923000      1.772610000
C        0.497606000      3.642266000     -1.432456000
C        4.828763000      0.067353000     -0.291301000
C        3.547485000     -2.168089000      1.676817000
C        2.920107000     -2.249269000     -1.495218000
C       -2.859006000     -1.647904000      1.878422000
C       -2.520604000     -4.173834000     -0.119514000
C       -4.106650000     -1.525822000     -1.107436000
C        0.324543000      5.039122000     -2.055317000
H        0.516311000      5.831012000     -1.315895000
H        1.042909000      5.184587000     -2.883455000
H       -0.681406000      5.203454000     -2.463310000
C        1.986112000      3.476568000     -1.078149000
H        2.193233000      2.500215000     -0.618953000
H        2.603269000      3.544536000     -1.993390000
H        2.344010000      4.255505000     -0.392542000
C        0.195734000      2.573977000     -2.511687000
H        0.676074000      2.834774000     -3.472164000
H        0.681710000      1.595456000     -2.269511000
H       -0.871119000      2.405869000     -2.703600000
C        1.243217000      3.041683000      2.208082000
H        1.649630000      3.373272000      3.180669000
H        0.880654000      2.009526000      2.328682000
H        2.078480000      3.031303000      1.496581000
C       -0.949541000      3.939692000      2.903480000
H       -1.410428000      2.944435000      3.000889000
H       -0.464199000      4.177812000      3.867517000
H       -1.751934000      4.676169000      2.756263000
C        0.630290000      5.415455000      1.648635000
H        1.027316000      5.760022000      2.621228000
H        1.449997000      5.499011000      0.920206000
H       -0.153983000      6.125535000      1.347806000
C       -2.544162000      5.567664000     -0.064652000
H       -3.565442000      5.919682000     -0.300091000
H       -2.323838000      5.888477000      0.964222000
H       -1.854018000      6.099970000     -0.735092000
C       -2.931759000      3.650584000     -1.635053000
H       -3.981803000      3.961714000     -1.781497000
H       -2.343429000      4.130365000     -2.429619000
H       -2.894368000      2.561706000     -1.785315000
C       -3.474406000      3.394787000      0.756011000
H       -3.427564000      2.300075000      0.710926000
H       -3.310674000      3.690813000      1.798994000
H       -4.500872000      3.702075000      0.484650000
C        4.724579000      0.680453000     -1.702762000
H        3.765101000      1.197167000     -1.852460000
H        5.521678000      1.432760000     -1.840630000
H        4.844584000     -0.062089000     -2.503493000
C        4.804581000      1.255728000      0.694959000
H        3.877170000      1.839500000      0.611903000
H        4.917275000      0.950769000      1.742172000
H        5.637593000      1.943217000      0.463147000
C        6.189675000     -0.641410000     -0.160381000
H        6.285938000     -1.503311000     -0.836114000
H        7.006051000      0.061128000     -0.408002000
H        6.372312000     -0.997786000      0.863655000
C        4.083609000     -1.273229000      2.812441000
H        5.112456000     -0.931852000      2.632621000
H        3.450676000     -0.386190000      2.975154000
H        4.091242000     -1.842577000      3.758910000
C        4.515773000     -3.351829000      1.496348000
H        4.643703000     -3.884553000      2.456073000
H        4.144799000     -4.088713000      0.769373000
H        5.514870000     -3.031578000      1.166450000
C        2.179060000     -2.699129000      2.151588000
H        1.459606000     -1.882361000      2.299030000
H        1.727135000     -3.412717000      1.451929000
H        2.298439000     -3.222368000      3.117089000
C        4.207961000     -2.826182000     -2.117107000
H        4.856663000     -2.050106000     -2.544246000
H        4.800384000     -3.388703000     -1.380997000
H        3.951889000     -3.524547000     -2.934080000
C        2.177821000     -1.441221000     -2.584150000
H        1.111238000     -1.281363000     -2.326725000
H        2.634422000     -0.469595000     -2.808769000
H        2.134332000     -2.017305000     -3.525168000
C        2.015827000     -3.441633000     -1.127704000
H        1.690429000     -3.965775000     -2.044332000
H        2.535358000     -4.179147000     -0.502213000
H        1.115041000     -3.132397000     -0.581210000
C       -1.917198000     -4.584897000     -1.480635000
H       -0.896222000     -4.197507000     -1.621923000
H       -1.841793000     -5.686045000     -1.530943000
H       -2.518294000     -4.257523000     -2.336930000
C       -3.881915000     -4.879811000      0.030584000
H       -3.743768000     -5.976202000      0.005592000
H       -4.380433000     -4.635419000      0.978954000
H       -4.573018000     -4.623536000     -0.785243000
C       -1.565042000     -4.722193000      0.960070000
H       -0.579150000     -4.232820000      0.929313000
H       -1.963094000     -4.605419000      1.976801000
H       -1.399984000     -5.802539000      0.797047000
C       -4.111184000     -2.219398000     -2.483105000
H       -4.834255000     -1.715416000     -3.149688000
H       -3.124537000     -2.166053000     -2.969956000
H       -4.408880000     -3.275842000     -2.425894000
C       -5.501590000     -1.691632000     -0.475824000
H       -5.738809000     -2.743239000     -0.256719000
H       -5.605751000     -1.124170000      0.459423000
H       -6.277419000     -1.318839000     -1.169252000
C       -3.852503000     -0.030629000     -1.377581000
H       -2.903490000      0.118876000     -1.915613000
H       -4.657117000      0.379509000     -2.013903000
H       -3.808156000      0.575818000     -0.467575000
C       -3.302588000     -0.175021000      1.972717000
H       -4.316697000     -0.010312000      1.583379000
H       -3.313280000      0.135125000      3.033647000
H       -2.607626000      0.493220000      1.445129000
C       -1.491360000     -1.727208000      2.587937000
H       -1.048158000     -2.730285000      2.577593000
H       -0.763823000     -1.038789000      2.133345000
H       -1.606222000     -1.425427000      3.644444000
C       -3.875486000     -2.507145000      2.655156000
H       -4.872246000     -2.499254000      2.189488000
H       -3.558452000     -3.555343000      2.750905000
H       -3.991802000     -2.110133000      3.679795000
