# Supplementary material for: Electron Dynamics in Alkane C–H Activation Mediated by Transition Metal Complexes
Source: J Phys Chem A. 2024 Jun 4;128(23):4638–50. doi: 10.1021/acs.jpca.4c01131 (PMC11182348; doi:10.1021/acs.jpca.4c01131)
Supplement: Supplementary file 2 — jp4c01131_si_002.zip [file jp4c01131_si_002.zip › C-H-activation-structures/1,2-addition/3-Zr/3-Zr-product.xyz]

131
ZrSi3C37N3H87
Zr       0.014600000     -0.048573000     -0.794143000
N       -0.666852000      1.732113000     -0.041495000
H       -1.464898000      1.476647000      0.549433000
N        1.888467000     -0.311950000     -0.002930000
H        2.063449000      0.516358000      0.574763000
N       -1.212601000     -1.506579000     -0.018093000
H       -0.640881000     -2.029918000      0.653112000
Si      -0.397930000      3.463793000      0.114921000
Si       3.269275000     -1.395439000      0.130458000
Si      -2.878284000     -2.064524000      0.109816000
C       -1.827868000      4.342547000     -0.882765000
C       -0.483961000      3.847300000      2.028831000
C        1.357921000      3.851948000     -0.632880000
C        4.658330000     -0.736156000     -1.073659000
C        3.818120000     -1.306307000      2.004315000
C        2.654392000     -3.170068000     -0.379698000
C       -3.664880000     -1.175236000      1.669306000
C       -2.783558000     -3.999745000      0.361915000
C       -3.771859000     -1.572357000     -1.543277000
C        1.506693000      5.345458000     -0.986311000
H        1.339623000      5.998024000     -0.116348000
H        2.530752000      5.542091000     -1.351201000
H        0.815508000      5.660814000     -1.779547000
C        2.497352000      3.493868000      0.341087000
H        2.458234000      2.444031000      0.662809000
H        3.471119000      3.638092000     -0.158247000
H        2.497480000      4.121216000      1.241944000
C        1.583353000      3.014248000     -1.907516000
H        2.547003000      3.289040000     -2.371542000
H        1.658543000      1.939319000     -1.681857000
H        0.801916000      3.142992000     -2.664606000
C        0.309076000      2.776412000      2.809650000
H        0.230304000      2.973226000      3.893895000
H       -0.086011000      1.765779000      2.626617000
H        1.376600000      2.763046000      2.558285000
C       -1.935824000      3.774334000      2.542912000
H       -2.417157000      2.810990000      2.311700000
H       -1.943552000      3.880227000      3.642559000
H       -2.568069000      4.575674000      2.136426000
C        0.072628000      5.241295000      2.375162000
H       -0.031576000      5.432357000      3.458704000
H        1.140378000      5.338937000      2.133175000
H       -0.462747000      6.045726000      1.849649000
C       -1.972550000      5.838948000     -0.551967000
H       -2.763673000      6.289925000     -1.178307000
H       -2.260781000      6.003267000      0.496858000
H       -1.048569000      6.405446000     -0.736682000
C       -1.587289000      4.180841000     -2.397330000
H       -2.461434000      4.562366000     -2.954810000
H       -0.710356000      4.737634000     -2.754558000
H       -1.458773000      3.122781000     -2.674410000
C       -3.171249000      3.641327000     -0.592499000
H       -3.130808000      2.578745000     -0.866657000
H       -3.480968000      3.709838000      0.457258000
H       -3.968791000      4.105924000     -1.199430000
C        4.292001000     -1.047040000     -2.538771000
H        3.295735000     -0.658088000     -2.798656000
H        5.018892000     -0.559402000     -3.212742000
H        4.311512000     -2.121060000     -2.768562000
C        4.739500000      0.801058000     -0.978060000
H        3.783377000      1.266182000     -1.249279000
H        5.018082000      1.162035000      0.019365000
H        5.501141000      1.175329000     -1.685517000
C        6.047980000     -1.327363000     -0.773648000
H        6.059765000     -2.425906000     -0.821929000
H        6.781920000     -0.959525000     -1.513598000
H        6.418287000     -1.032779000      0.219138000
C        4.536561000      0.024794000      2.304726000
H        5.504077000      0.109589000      1.791311000
H        3.929493000      0.902150000      2.028754000
H        4.734839000      0.101138000      3.388782000
C        4.763369000     -2.457824000      2.396164000
H        5.083014000     -2.344067000      3.447954000
H        4.279918000     -3.441549000      2.312007000
H        5.673601000     -2.479933000      1.779431000
C        2.574737000     -1.345565000      2.919611000
H        1.888377000     -0.510534000      2.713332000
H        1.999810000     -2.274495000      2.823333000
H        2.890189000     -1.262358000      3.975137000
C        3.829816000     -4.112593000     -0.706136000
H        4.398176000     -3.784752000     -1.587101000
H        4.535675000     -4.205762000      0.132405000
H        3.446662000     -5.125267000     -0.926085000
C        1.735403000     -3.078702000     -1.616014000
H        0.783101000     -2.576353000     -1.384970000
H        2.192996000     -2.565470000     -2.468767000
H        1.456526000     -4.093889000     -1.949628000
C        1.829244000     -3.825630000      0.744621000
H        1.395340000     -4.774969000      0.385693000
H        2.435198000     -4.060309000      1.629967000
H        0.993880000     -3.189848000      1.071954000
C       -1.765611000     -4.610999000     -0.623768000
H       -0.770527000     -4.163632000     -0.512237000
H       -1.667538000     -5.693996000     -0.427648000
H       -2.061905000     -4.494052000     -1.672525000
C       -4.143091000     -4.692255000      0.151346000
H       -4.048547000     -5.775431000      0.349190000
H       -4.924727000     -4.305316000      0.820628000
H       -4.503756000     -4.585452000     -0.882071000
C       -2.275843000     -4.341760000      1.777976000
H       -1.304412000     -3.871020000      1.999573000
H       -2.980665000     -4.048399000      2.567650000
H       -2.127313000     -5.433036000      1.863304000
C       -3.310124000     -2.471402000     -2.706791000
H       -3.723702000     -2.088045000     -3.656607000
H       -2.214379000     -2.484423000     -2.805366000
H       -3.657459000     -3.508148000     -2.598620000
C       -5.304929000     -1.677633000     -1.425219000
H       -5.634238000     -2.688430000     -1.144541000
H       -5.717948000     -0.975666000     -0.687015000
H       -5.773458000     -1.438314000     -2.396753000
C       -3.407482000     -0.127605000     -1.932978000
H       -2.332930000     -0.015060000     -2.144541000
H       -3.923296000      0.150512000     -2.869198000
H       -3.686867000      0.611116000     -1.175561000
C       -4.058188000      0.279880000      1.350707000
H       -4.888838000      0.354416000      0.636153000
H       -4.378973000      0.790191000      2.276366000
H       -3.218756000      0.858683000      0.941822000
C       -2.610172000     -1.099049000      2.794299000
H       -2.267976000     -2.085517000      3.132591000
H       -1.723525000     -0.529928000      2.475384000
H       -3.037785000     -0.582555000      3.672280000
C       -4.919088000     -1.893862000      2.200620000
H       -5.704861000     -1.981487000      1.435274000
H       -4.697974000     -2.905072000      2.569324000
H       -5.349011000     -1.328040000      3.047096000
C        0.106568000     -0.076669000     -3.067881000
H        1.158873000     -0.026289000     -3.404204000
H       -0.325029000     -1.000969000     -3.493674000
H       -0.420770000      0.776260000     -3.532632000
