# Supplementary material for: Electron Dynamics in Alkane C–H Activation Mediated by Transition Metal Complexes
Source: J Phys Chem A. 2024 Jun 4;128(23):4638–50. doi: 10.1021/acs.jpca.4c01131 (PMC11182348; doi:10.1021/acs.jpca.4c01131)
Supplement: Supplementary file 2 — jp4c01131_si_002.zip [file jp4c01131_si_002.zip › C-H-activation-structures/1,2-addition/3-Zr/3-Zr-complex.xyz]

131
ZrSi3C37N3H87
Zr       0.010916000      0.023610000     -0.847642000
N       -0.127824000      1.791125000     -0.281977000
H       -0.053230000      1.216226000     -2.847110000
N        1.870603000     -0.690477000     -0.290777000
H        2.388548000      0.129144000      0.037359000
N       -1.612755000     -1.234221000     -0.484150000
H       -1.264745000     -2.186934000     -0.614439000
Si       0.446142000      3.379465000      0.105799000
Si       2.819441000     -2.121216000      0.075014000
Si      -3.282917000     -1.328320000      0.068521000
C       -0.540857000      4.659122000     -1.000824000
C        0.153131000      3.697341000      2.015626000
C        2.370392000      3.442589000     -0.318966000
C        4.509345000     -1.920996000     -0.886950000
C        3.070931000     -2.155547000      2.010728000
C        1.798450000     -3.655335000     -0.563075000
C       -3.361629000     -0.537446000      1.846030000
C       -3.750116000     -3.230230000      0.095899000
C       -4.356305000     -0.342840000     -1.230702000
C        2.923577000      4.876647000     -0.420601000
H        2.741326000      5.461632000      0.491950000
H        4.017467000      4.851775000     -0.581094000
H        2.488166000      5.430710000     -1.264463000
C        3.187149000      2.693921000      0.753138000
H        2.785341000      1.690797000      0.957512000
H        4.233258000      2.570426000      0.419695000
H        3.213552000      3.226844000      1.712426000
C        2.646805000      2.727805000     -1.658025000
H        3.725522000      2.776147000     -1.893682000
H        2.382105000      1.661222000     -1.612247000
H        2.106369000      3.171148000     -2.503480000
C        0.451734000      2.396621000      2.790498000
H        0.258650000      2.549719000      3.868040000
H       -0.190694000      1.572914000      2.449285000
H        1.494115000      2.066719000      2.690068000
C       -1.319567000      4.054056000      2.297701000
H       -2.011725000      3.313912000      1.879355000
H       -1.489999000      4.083952000      3.389465000
H       -1.595582000      5.041580000      1.902461000
C        1.017947000      4.837592000      2.585982000
H        0.768759000      4.999368000      3.650862000
H        2.093951000      4.621258000      2.539328000
H        0.845991000      5.791570000      2.065018000
C       -0.392474000      6.117057000     -0.528681000
H       -0.950703000      6.792305000     -1.203423000
H       -0.795579000      6.269119000      0.482390000
H        0.653886000      6.454219000     -0.523683000
C       -0.081294000      4.580506000     -2.469345000
H       -0.734927000      5.210692000     -3.099761000
H        0.947868000      4.936807000     -2.615163000
H       -0.146502000      3.553427000     -2.862590000
C       -2.033950000      4.278310000     -0.998327000
H       -2.174276000      3.251075000     -1.357801000
H       -2.492722000      4.344815000     -0.004316000
H       -2.595638000      4.956087000     -1.667307000
C        4.301927000     -2.149475000     -2.397016000
H        3.513035000     -1.494638000     -2.800201000
H        5.233354000     -1.911053000     -2.941144000
H        4.043898000     -3.188995000     -2.642039000
C        5.022921000     -0.471849000     -0.744194000
H        4.310340000      0.253704000     -1.161865000
H        5.225890000     -0.182990000      0.294053000
H        5.967868000     -0.358457000     -1.305289000
C        5.601119000     -2.885328000     -0.387943000
H        5.298621000     -3.939900000     -0.463462000
H        6.519042000     -2.763738000     -0.991428000
H        5.876615000     -2.692084000      0.658762000
C        4.105074000     -1.098753000      2.449095000
H        5.121502000     -1.327425000      2.099956000
H        3.842884000     -0.088119000      2.099665000
H        4.142315000     -1.056558000      3.552203000
C        3.543809000     -3.528150000      2.525716000
H        3.717731000     -3.482977000      3.616058000
H        2.800844000     -4.319765000      2.352940000
H        4.487317000     -3.847941000      2.058787000
C        1.746122000     -1.777786000      2.708230000
H        1.416427000     -0.767058000      2.426917000
H        0.923211000     -2.466056000      2.481322000
H        1.888825000     -1.787027000      3.803570000
C        2.681329000     -4.909121000     -0.720760000
H        3.452609000     -4.786136000     -1.493618000
H        3.187839000     -5.179163000      0.217240000
H        2.058700000     -5.772550000     -1.016952000
C        1.154096000     -3.342882000     -1.930124000
H        0.412840000     -2.529934000     -1.865913000
H        1.882410000     -3.063684000     -2.700618000
H        0.601214000     -4.226146000     -2.296356000
C        0.651317000     -4.008677000      0.403533000
H        0.014960000     -4.793888000     -0.042065000
H        1.015887000     -4.398279000      1.363091000
H        0.007211000     -3.146272000      0.623187000
C       -3.190736000     -3.951090000     -1.150037000
H       -2.090478000     -3.924037000     -1.189063000
H       -3.477023000     -5.017791000     -1.118836000
H       -3.566142000     -3.537791000     -2.093966000
C       -5.275680000     -3.445166000      0.138739000
H       -5.501907000     -4.523729000      0.222752000
H       -5.743158000     -2.946179000      1.000000000
H       -5.775626000     -3.081303000     -0.769999000
C       -3.138238000     -3.938924000      1.321621000
H       -2.048105000     -3.808049000      1.379613000
H       -3.570008000     -3.589987000      2.269106000
H       -3.333254000     -5.024616000      1.255951000
C       -4.486845000     -1.137589000     -2.544265000
H       -4.978276000     -0.511053000     -3.310492000
H       -3.501603000     -1.430334000     -2.941454000
H       -5.092945000     -2.047455000     -2.435403000
C       -5.769054000     -0.013232000     -0.712945000
H       -6.332624000     -0.913011000     -0.426893000
H       -5.744683000      0.656684000      0.158209000
H       -6.350058000      0.501045000     -1.500080000
C       -3.647746000      0.975123000     -1.593510000
H       -2.666802000      0.790433000     -2.058130000
H       -4.250035000      1.536530000     -2.330138000
H       -3.480461000      1.631114000     -0.734319000
C       -3.265495000      0.996133000      1.748048000
H       -4.157421000      1.449522000      1.293190000
H       -3.169436000      1.423301000      2.761622000
H       -2.384460000      1.316008000      1.172899000
C       -2.140274000     -0.995564000      2.670924000
H       -2.114764000     -2.078985000      2.842659000
H       -1.196418000     -0.715918000      2.182165000
H       -2.156888000     -0.504949000      3.660339000
C       -4.649043000     -0.897387000      2.610405000
H       -5.556757000     -0.596138000      2.066763000
H       -4.726949000     -1.973888000      2.820287000
H       -4.664616000     -0.376375000      3.584884000
C        0.160665000      0.327255000     -3.479194000
H        1.089862000     -0.187830000     -3.180627000
H       -0.689645000     -0.370254000     -3.513100000
H        0.323401000      0.734845000     -4.484628000
