# Supplementary material for: Electron Dynamics in Alkane C–H Activation Mediated by Transition Metal Complexes
Source: J Phys Chem A. 2024 Jun 4;128(23):4638–50. doi: 10.1021/acs.jpca.4c01131 (PMC11182348; doi:10.1021/acs.jpca.4c01131)
Supplement: Supplementary file 2 — jp4c01131_si_002.zip [file jp4c01131_si_002.zip › C-H-activation-structures/1,2-addition/3-Zr/3-Zr-ts.xyz]

131
ZrSi3C37N3H87
Zr      -0.041828000      0.006001000     -0.760348000
N       -0.470052000     -1.830973000     -0.428531000
H       -0.483487000     -1.555659000     -1.815218000
N       -1.626395000      1.171778000     -0.157795000
H       -2.346536000      0.525811000      0.177152000
N        1.860707000      0.774257000     -0.407654000
H        1.726387000      1.790061000     -0.406196000
Si      -1.356615000     -3.233838000      0.100123000
Si      -2.180489000      2.823749000      0.054934000
Si       3.539461000      0.474836000      0.039041000
C       -0.895720000     -4.730227000     -1.072532000
C       -0.800958000     -3.541310000      1.947537000
C       -3.268081000     -2.808797000     -0.013489000
C       -3.897172000      2.941360000     -0.869532000
C       -2.347534000      3.134602000      1.974470000
C       -0.826614000      3.965197000     -0.762321000
C        3.563084000      0.039657000      1.940893000
C        4.502391000      2.137808000     -0.334452000
C        4.170791000     -0.997840000     -1.067822000
C       -4.167973000     -4.056114000      0.072532000
H       -3.999346000     -4.630019000      0.995394000
H       -5.232318000     -3.757350000      0.062625000
H       -4.018436000     -4.738486000     -0.776065000
C       -3.680432000     -1.848990000      1.120285000
H       -3.022827000     -0.969133000      1.182159000
H       -4.708160000     -1.481686000      0.948914000
H       -3.668593000     -2.332464000      2.106424000
C       -3.562929000     -2.076842000     -1.339179000
H       -4.635672000     -1.818132000     -1.393053000
H       -2.998571000     -1.136492000     -1.419338000
H       -3.327874000     -2.678637000     -2.225457000
C       -0.722847000     -2.200119000      2.706878000
H       -0.332568000     -2.372341000      3.725990000
H       -0.042629000     -1.492892000      2.212343000
H       -1.697849000     -1.708081000      2.809451000
C        0.611837000     -4.157140000      1.980069000
H        1.329782000     -3.568328000      1.393800000
H        0.982033000     -4.187158000      3.020549000
H        0.628799000     -5.188236000      1.600781000
C       -1.753322000     -4.482581000      2.709428000
H       -1.362189000     -4.670253000      3.725988000
H       -2.759421000     -4.055265000      2.826763000
H       -1.860622000     -5.459968000      2.216822000
C       -1.249824000     -6.097374000     -0.457162000
H       -1.011082000     -6.905562000     -1.172549000
H       -0.680245000     -6.302125000      0.460220000
H       -2.318910000     -6.184062000     -0.213155000
C       -1.615140000     -4.622666000     -2.431856000
H       -1.252402000     -5.419991000     -3.105451000
H       -2.704034000     -4.740419000     -2.349608000
H       -1.415854000     -3.663454000     -2.933208000
C        0.615101000     -4.692742000     -1.379304000
H        0.898650000     -3.757261000     -1.880345000
H        1.239303000     -4.783049000     -0.482323000
H        0.878784000     -5.528814000     -2.052443000
C       -3.685728000      2.929126000     -2.396854000
H       -3.100359000      2.052476000     -2.716026000
H       -4.664112000      2.872449000     -2.906543000
H       -3.182714000      3.832580000     -2.768339000
C       -4.752247000      1.695072000     -0.552020000
H       -4.260613000      0.769273000     -0.882838000
H       -4.989509000      1.589195000      0.513356000
H       -5.711983000      1.760113000     -1.095162000
C       -4.698729000      4.199650000     -0.488543000
H       -4.147060000      5.129206000     -0.691010000
H       -5.636466000      4.241966000     -1.071794000
H       -4.980784000      4.204003000      0.574362000
C       -3.584517000      2.404292000      2.535148000
H       -4.529656000      2.826287000      2.166575000
H       -3.575347000      1.328220000      2.299387000
H       -3.596908000      2.492128000      3.636163000
C       -2.469410000      4.628831000      2.327904000
H       -2.604899000      4.750501000      3.417891000
H       -1.570789000      5.198888000      2.051267000
H       -3.330978000      5.105812000      1.837595000
C       -1.125109000      2.537820000      2.704254000
H       -1.026756000      1.459669000      2.508688000
H       -0.177321000      3.011872000      2.422225000
H       -1.243734000      2.669663000      3.794540000
C       -1.381215000      5.367881000     -1.082310000
H       -2.175457000      5.342809000     -1.840783000
H       -1.786744000      5.865483000     -0.189178000
H       -0.573927000      6.010424000     -1.477406000
C       -0.314463000      3.335816000     -2.075820000
H        0.252595000      2.404473000     -1.906520000
H       -1.112000000      3.110313000     -2.792964000
H        0.397098000      4.021580000     -2.568865000
C        0.395841000      4.150411000      0.158166000
H        1.201394000      4.672214000     -0.388182000
H        0.162846000      4.754987000      1.044763000
H        0.804181000      3.195961000      0.518957000
C        4.038020000      2.739021000     -1.678834000
H        2.966476000      2.990771000     -1.672148000
H        4.588306000      3.677283000     -1.873309000
H        4.212487000      2.072576000     -2.531959000
C        6.026883000      1.920780000     -0.391359000
H        6.539760000      2.887214000     -0.547678000
H        6.422012000      1.489297000      0.540000000
H        6.324800000      1.260689000     -1.218018000
C        4.217999000      3.205016000      0.742168000
H        3.142987000      3.406185000      0.861636000
H        4.620266000      2.930143000      1.726415000
H        4.694079000      4.158608000      0.450830000
C        4.406010000     -0.528469000     -2.517326000
H        4.642402000     -1.400170000     -3.153650000
H        3.509540000     -0.047476000     -2.938957000
H        5.245524000      0.174137000     -2.608769000
C        5.477426000     -1.614631000     -0.533294000
H        6.287170000     -0.875821000     -0.445077000
H        5.342542000     -2.081579000      0.452694000
H        5.828598000     -2.405676000     -1.220354000
C        3.099453000     -2.100774000     -1.149039000
H        2.180869000     -1.737792000     -1.630941000
H        3.471457000     -2.936630000     -1.767563000
H        2.811748000     -2.515176000     -0.177210000
C        3.032407000     -1.389175000      2.150464000
H        3.717426000     -2.158825000      1.769075000
H        2.889020000     -1.585819000      3.227881000
H        2.057594000     -1.533605000      1.665314000
C        2.594261000      0.973883000      2.696743000
H        2.885603000      2.030652000      2.648931000
H        1.569840000      0.893151000      2.304773000
H        2.563234000      0.690404000      3.763974000
C        4.962041000      0.142889000      2.575003000
H        5.697295000     -0.504203000      2.074108000
H        5.354793000      1.169825000      2.557952000
H        4.920317000     -0.169376000      3.634426000
C       -0.364590000     -0.764626000     -3.028440000
H       -1.150365000     -0.045523000     -3.317651000
H        0.606853000     -0.415662000     -3.420913000
H       -0.590398000     -1.704795000     -3.553234000
