# Supplementary material for: Electron Dynamics in Alkane C–H Activation Mediated by Transition Metal Complexes
Source: J Phys Chem A. 2024 Jun 4;128(23):4638–50. doi: 10.1021/acs.jpca.4c01131 (PMC11182348; doi:10.1021/acs.jpca.4c01131)
Supplement: Supplementary file 2 — jp4c01131_si_002.zip [file jp4c01131_si_002.zip › C-H-activation-structures/1,2-addition/3-Ti/3-Ti-product.xyz]

89
TiC32P2NH53
Ti      -0.001905000      0.798676000     -0.977775000
P       -2.503434000      0.730557000     -0.278928000
C       -2.571528000     -1.083299000     -0.015016000
C       -3.677858000     -1.924741000     -0.148847000
C       -3.606182000     -3.295695000      0.146461000
C       -2.377120000     -3.796131000      0.601277000
C       -1.251654000     -2.981757000      0.723396000
C       -1.316819000     -1.612735000      0.397503000
N       -0.214592000     -0.761265000      0.390761000
C        0.872921000     -0.957090000      1.247579000
C        0.739557000     -1.240728000      2.621315000
C        1.857168000     -1.281664000      3.449307000
C        3.151851000     -1.037654000      2.956605000
C        3.288451000     -0.784047000      1.586007000
C        2.180728000     -0.761726000      0.730586000
P        2.205084000     -0.463903000     -1.075954000
C       -3.972456000      1.208463000     -1.329044000
C       -2.688063000      1.403687000      1.463780000
C        2.027013000     -2.190250000     -1.795536000
C        3.861266000      0.276930000     -1.505443000
C        0.676427000      2.399909000     -0.365448000
C        1.307615000      3.307435000      0.664692000
C        2.831307000      3.397671000      0.430815000
C        1.063234000      2.732215000      2.072635000
C        0.711740000      4.727081000      0.575345000
C       -0.470313000      0.772521000     -3.059293000
H       -4.632776000     -1.515022000     -0.483242000
H       -2.292014000     -4.857829000      0.851769000
H       -0.302416000     -3.406475000      1.055390000
H       -0.258735000     -1.398303000      3.034564000
H        1.721967000     -1.487170000      4.515390000
H        4.288029000     -0.606365000      1.183316000
C       -5.349904000      1.186956000     -0.656446000
C       -2.805594000      2.929341000      1.445749000
C        2.085663000     -2.150879000     -3.325973000
C        5.051167000     -0.681283000     -1.602500000
H        3.299802000      2.415662000      0.591618000
H        3.298467000      4.113475000      1.129433000
H        3.058329000      3.724238000     -0.596537000
H       -0.012780000      2.696173000      2.298459000
H        1.553214000      3.348827000      2.845132000
H        1.457434000      1.707963000      2.149236000
H        0.902891000      5.171303000     -0.415070000
H        1.153025000      5.392462000      1.337420000
H       -0.377254000      4.708384000      0.731201000
C       -3.716428000      2.568107000     -1.996456000
H       -3.946287000      0.433662000     -2.115799000
C       -3.740543000      0.733997000      2.348597000
H       -1.693552000      1.149696000      1.867554000
C       -4.800177000     -4.197453000     -0.041439000
C        4.344292000     -1.044891000      3.879150000
C        2.911242000     -3.282712000     -1.190973000
H        0.984724000     -2.406802000     -1.503339000
C        3.714256000      1.138843000     -2.766563000
H        4.026798000      0.961285000     -0.658344000
H        0.589593000      2.848599000     -1.394152000
H        0.455760000      0.922367000     -3.645107000
H       -0.864869000     -0.235534000     -3.294052000
H       -4.815090000     -5.008775000      0.702924000
H       -4.795579000     -4.672800000     -1.038632000
H       -5.745436000     -3.639845000      0.047304000
H        5.286163000     -0.940418000      3.320325000
H        4.399763000     -1.979225000      4.461902000
H        4.295047000     -0.215671000      4.605556000
H       -2.646933000      3.335441000      2.457979000
H       -3.802782000      3.257429000      1.113272000
H       -2.051208000      3.373302000      0.780486000
H       -3.620711000      1.078652000      3.389580000
H       -3.640494000     -0.360829000      2.342209000
H       -4.764493000      0.984447000      2.036824000
H       -4.495687000      2.772883000     -2.748855000
H       -2.738158000      2.598135000     -2.493830000
H       -3.743070000      3.385561000     -1.260476000
H       -6.136119000      1.344421000     -1.413502000
H       -5.441419000      1.998564000      0.080368000
H       -5.565592000      0.242921000     -0.139425000
H        5.982847000     -0.105084000     -1.728768000
H        4.961021000     -1.348201000     -2.472682000
H        5.163410000     -1.309993000     -0.708254000
H        4.649015000      1.688876000     -2.964067000
H        2.900214000      1.868189000     -2.647614000
H        3.493813000      0.524782000     -3.653927000
H        2.549346000     -4.273641000     -1.513162000
H        2.889732000     -3.258355000     -0.091529000
H        3.957766000     -3.195514000     -1.514871000
H        1.780238000     -3.124440000     -3.743118000
H        3.105378000     -1.946172000     -3.688381000
H        1.415326000     -1.382168000     -3.737978000
H       -1.203905000      1.514594000     -3.416486000
