# Supplementary material for: Electron Dynamics in Alkane C–H Activation Mediated by Transition Metal Complexes
Source: J Phys Chem A. 2024 Jun 4;128(23):4638–50. doi: 10.1021/acs.jpca.4c01131 (PMC11182348; doi:10.1021/acs.jpca.4c01131)
Supplement: Supplementary file 2 — jp4c01131_si_002.zip [file jp4c01131_si_002.zip › C-H-activation-structures/1,2-addition/3-Ti/3-Ti-catalyst.xyz]

84
TiC31P2NH49
Ti      -0.039119000      0.882001000     -0.991129000
P       -2.600412000      0.731617000     -0.456967000
C       -2.577944000     -1.048154000     -0.024437000
C       -3.684909000     -1.903510000     -0.089380000
C       -3.608855000     -3.252994000      0.275997000
C       -2.361200000     -3.728037000      0.715203000
C       -1.241020000     -2.906635000      0.775774000
C       -1.307842000     -1.542805000      0.400705000
N       -0.207228000     -0.701049000      0.368090000
C        0.927962000     -0.946654000      1.146840000
C        0.876646000     -1.285956000      2.512623000
C        2.041459000     -1.387161000      3.268944000
C        3.307712000     -1.158243000      2.704366000
C        3.363331000     -0.842827000      1.340500000
C        2.205789000     -0.750398000      0.558711000
P        2.166707000     -0.328269000     -1.226447000
C       -4.072731000      1.004514000     -1.580511000
C       -2.826897000      1.589612000      1.193164000
C        2.088047000     -2.024267000     -2.041904000
C        3.772707000      0.531113000     -1.640958000
C        0.709394000      2.194852000     -0.147647000
C        1.304781000      3.121869000      0.880445000
C        2.844244000      3.029934000      0.867345000
C        0.805355000      2.731441000      2.288421000
C        0.893476000      4.577320000      0.574138000
H       -4.647143000     -1.512744000     -0.426922000
H       -2.261370000     -4.778979000      1.004347000
H       -0.283370000     -3.319189000      1.096666000
H       -0.097104000     -1.433210000      2.983855000
H        1.966146000     -1.630788000      4.332953000
H        4.340150000     -0.666186000      0.885140000
C       -5.443961000      1.141085000     -0.910988000
C       -2.911770000      3.105537000      1.004051000
C        2.031525000     -1.888758000     -3.566606000
C        5.000874000     -0.344438000     -1.899791000
H        3.170627000      2.012870000      1.129955000
H        3.288451000      3.728317000      1.598351000
H        3.242389000      3.281005000     -0.128147000
H       -0.289170000      2.825829000      2.353090000
H        1.247270000      3.380430000      3.065721000
H        1.068733000      1.687567000      2.515183000
H        1.236039000      4.871724000     -0.430317000
H        1.325582000      5.280178000      1.309102000
H       -0.201457000      4.687460000      0.600035000
C       -3.789301000      2.197250000     -2.505640000
H       -4.072908000      0.088018000     -2.196229000
C       -3.908176000      1.028255000      2.117000000
H       -1.842545000      1.366367000      1.637961000
C       -4.809919000     -4.162064000      0.207664000
C        4.557271000     -1.241600000      3.544251000
C        3.089766000     -3.083190000     -1.576804000
H        1.088707000     -2.341571000     -1.693459000
C        3.521139000      1.516512000     -2.789973000
H        3.946461000      1.126708000     -0.732740000
H       -5.057304000     -4.583923000      1.196727000
H       -4.635710000     -5.016106000     -0.469077000
H       -5.699396000     -3.626031000     -0.156419000
H        5.462902000     -1.120834000      2.931261000
H        4.630967000     -2.209833000      4.066857000
H        4.573385000     -0.456254000      4.319250000
H       -2.820737000      3.614654000      1.977230000
H       -3.873152000      3.412157000      0.561824000
H       -2.094131000      3.460881000      0.359552000
H       -3.773031000      1.439347000      3.131373000
H       -3.852035000     -0.067754000      2.188861000
H       -4.920805000      1.300039000      1.786953000
H       -4.605177000      2.319802000     -3.237031000
H       -2.849960000      2.063288000     -3.063910000
H       -3.705771000      3.136381000     -1.937046000
H       -6.232884000      1.179241000     -1.680465000
H       -5.510963000      2.071183000     -0.327713000
H       -5.672670000      0.306053000     -0.235664000
H        5.891913000      0.294234000     -2.019067000
H        4.894875000     -0.929466000     -2.825726000
H        5.201207000     -1.047831000     -1.079825000
H        4.416767000      2.134297000     -2.969233000
H        2.681134000      2.183713000     -2.542424000
H        3.286771000      0.990938000     -3.730568000
H        2.766672000     -4.080400000     -1.920801000
H        3.161699000     -3.114135000     -0.479769000
H        4.096058000     -2.908927000     -1.981832000
H        1.774756000     -2.853566000     -4.034163000
H        3.000109000     -1.569885000     -3.983282000
H        1.274111000     -1.151582000     -3.880038000
