# Supplementary material for: Electron Dynamics in Alkane C–H Activation Mediated by Transition Metal Complexes
Source: J Phys Chem A. 2024 Jun 4;128(23):4638–50. doi: 10.1021/acs.jpca.4c01131 (PMC11182348; doi:10.1021/acs.jpca.4c01131)
Supplement: Supplementary file 2 — jp4c01131_si_002.zip [file jp4c01131_si_002.zip › C-H-activation-structures/1,2-addition/3-Ti/3-Ti-complex.xyz]

89
TiC32P2NH53
Ti       0.026721000     -0.889900000     -0.917110000
P        2.571370000     -0.728720000     -0.259729000
C        2.572412000      1.096237000     -0.075433000
C        3.663722000      1.949148000     -0.272643000
C        3.576163000      3.331539000     -0.057465000
C        2.339707000      3.838705000      0.375944000
C        1.231146000      3.017385000      0.557889000
C        1.307400000      1.625720000      0.317461000
N        0.221298000      0.767863000      0.380128000
C       -0.882740000      1.042845000      1.189865000
C       -0.785011000      1.448626000      2.534061000
C       -1.924100000      1.565460000      3.328026000
C       -3.205776000      1.288889000      2.823175000
C       -3.308339000      0.919355000      1.474612000
C       -2.178570000      0.811661000      0.657269000
P       -2.171473000      0.358220000     -1.117948000
C        4.138833000     -1.175108000     -1.181085000
C        2.654537000     -1.338460000      1.513886000
C       -2.074376000      2.046386000     -1.954078000
C       -3.803875000     -0.464514000     -1.501717000
C       -0.730973000     -2.162921000     -0.013453000
C       -1.351820000     -3.085942000      1.001424000
C       -2.890122000     -3.060644000      0.892292000
C       -0.960683000     -2.630197000      2.424424000
C       -0.862422000     -4.530259000      0.767595000
C        0.302879000     -1.835290000     -3.274739000
H        4.622191000      1.536412000     -0.593536000
H        2.237858000      4.912866000      0.559826000
H        0.278022000      3.448587000      0.868962000
H        0.203111000      1.635690000      2.959602000
H       -1.814702000      1.860296000      4.375986000
H       -4.298978000      0.715672000      1.061783000
C        5.448978000     -1.108267000     -0.388080000
C        2.811126000     -2.859710000      1.555428000
C       -2.081118000      1.906381000     -3.479455000
C       -5.018573000      0.438005000     -1.729199000
H       -3.272946000     -2.056490000      1.127559000
H       -3.349025000     -3.771345000      1.601971000
H       -3.217069000     -3.332084000     -0.123485000
H        0.129098000     -2.679401000      2.564034000
H       -1.430580000     -3.269241000      3.193492000
H       -1.275938000     -1.589941000      2.595599000
H       -1.139837000     -4.873201000     -0.241750000
H       -1.301540000     -5.227303000      1.503718000
H        0.233317000     -4.589967000      0.852470000
C        3.981034000     -2.545952000     -1.855252000
H        4.169371000     -0.407379000     -1.974884000
C        3.619582000     -0.605122000      2.445948000
H        1.625314000     -1.102395000      1.829569000
C        4.757026000      4.242290000     -0.281960000
C       -4.423689000      1.369314000      3.708774000
C       -3.028535000      3.135626000     -1.459194000
H       -1.054799000      2.339767000     -1.646457000
C       -3.597937000     -1.451118000     -2.658559000
H       -3.972082000     -1.060466000     -0.592879000
H        0.162665000     -2.434251000     -2.335826000
H       -0.331321000     -0.931330000     -3.289181000
H        1.349310000     -1.566344000     -3.464808000
H        4.963031000      4.866363000      0.603646000
H        4.584463000      4.932621000     -1.126122000
H        5.669573000      3.669297000     -0.505915000
H       -5.352134000      1.371711000      3.117926000
H       -4.414982000      2.280160000      4.328997000
H       -4.475505000      0.509550000      4.399580000
H        2.621706000     -3.232034000      2.575251000
H        3.827702000     -3.177478000      1.274687000
H        2.089391000     -3.344506000      0.881788000
H        3.408602000     -0.891135000      3.490105000
H        3.508412000      0.486073000      2.367255000
H        4.670335000     -0.857422000      2.243743000
H        4.851277000     -2.758284000     -2.498058000
H        3.076206000     -2.596869000     -2.476833000
H        3.912988000     -3.353153000     -1.110636000
H        6.306092000     -1.242577000     -1.068989000
H        5.498085000     -1.912377000      0.360612000
H        5.581927000     -0.154378000      0.138572000
H       -5.926719000     -0.180035000     -1.827282000
H       -4.922672000      1.023080000     -2.656114000
H       -5.181778000      1.143626000     -0.902960000
H       -4.510038000     -2.048610000     -2.822527000
H       -2.768284000     -2.136968000     -2.430743000
H       -3.369353000     -0.928404000     -3.602102000
H       -2.694658000      4.120656000     -1.827336000
H       -3.053789000      3.178941000     -0.360685000
H       -4.055256000      2.983618000     -1.819748000
H       -1.821871000      2.865189000     -3.957914000
H       -3.071849000      1.609001000     -3.857789000
H       -1.352531000      1.155615000     -3.825872000
H       -0.060505000     -2.499559000     -4.070172000
