# Supplementary material for: Electron Dynamics in Alkane C–H Activation Mediated by Transition Metal Complexes
Source: J Phys Chem A. 2024 Jun 4;128(23):4638–50. doi: 10.1021/acs.jpca.4c01131 (PMC11182348; doi:10.1021/acs.jpca.4c01131)
Supplement: Supplementary file 2 — jp4c01131_si_002.zip [file jp4c01131_si_002.zip › C-H-activation-structures/1,2-addition/3-Ti/3-Ti-ts.xyz]

89
TiC32P2NH53
Ti       0.040204000      0.898645000     -0.852787000
P       -2.506349000      0.737603000     -0.228062000
C       -2.611343000     -1.092979000     -0.206994000
C       -3.741167000     -1.875063000     -0.466196000
C       -3.716550000     -3.272887000     -0.356192000
C       -2.507121000     -3.868043000      0.039037000
C       -1.361620000     -3.114451000      0.281057000
C       -1.375184000     -1.708522000      0.142330000
N       -0.252057000     -0.904078000      0.263395000
C        0.797840000     -1.234040000      1.117245000
C        0.620083000     -1.744075000      2.420144000
C        1.706105000     -1.917695000      3.272990000
C        3.015978000     -1.593182000      2.877828000
C        3.199860000     -1.114387000      1.574254000
C        2.125006000     -0.953231000      0.692564000
P        2.233660000     -0.385818000     -1.044452000
C       -4.030679000      1.353213000     -1.123388000
C       -2.591181000      1.192580000      1.593761000
C        2.111409000     -1.995686000     -2.011823000
C        3.910255000      0.397833000     -1.281548000
C        0.705484000      2.228127000      0.059849000
C        1.302349000      3.326621000      0.893543000
C        2.829343000      3.396505000      0.685441000
C        1.026301000      3.019127000      2.380766000
C        0.682065000      4.687258000      0.515641000
C       -0.038608000      2.138213000     -2.779394000
H       -4.678829000     -1.395489000     -0.753746000
H       -2.456528000     -4.956352000      0.143429000
H       -0.430271000     -3.610519000      0.560570000
H       -0.390590000     -1.970799000      2.765661000
H        1.532230000     -2.297281000      4.284525000
H        4.212423000     -0.869470000      1.246541000
C       -5.360783000      1.271116000     -0.365069000
C       -2.739554000      2.705260000      1.768357000
C        2.229802000     -1.741206000     -3.517720000
C        5.110155000     -0.540496000     -1.436196000
H        3.299459000      2.451360000      0.996154000
H        3.274579000      4.210734000      1.283368000
H        3.077409000      3.573774000     -0.372258000
H       -0.054002000      2.999975000      2.582751000
H        1.485846000      3.779202000      3.036873000
H        1.435105000      2.032402000      2.647432000
H        0.884482000      4.929561000     -0.540272000
H        1.094971000      5.501563000      1.136311000
H       -0.409789000      4.672783000      0.653353000
C       -3.794632000      2.773774000     -1.657200000
H       -4.078480000      0.669165000     -1.989661000
C       -3.574337000      0.391100000      2.447631000
H       -1.567350000      0.922217000      1.900580000
C       -4.934986000     -4.108543000     -0.658645000
C        4.174845000     -1.753047000      3.829394000
C        2.982213000     -3.161082000     -1.537799000
H        1.061588000     -2.259426000     -1.793435000
C        3.836729000      1.412487000     -2.430357000
H        4.021748000      0.967694000     -0.345607000
H        0.351152000      2.497685000     -1.519522000
H        0.632934000      1.448210000     -3.322037000
H       -1.082314000      1.894151000     -3.039095000
H       -5.120385000     -4.855806000      0.130285000
H       -4.822630000     -4.664366000     -1.606300000
H       -5.837746000     -3.485435000     -0.748892000
H        5.135304000     -1.554713000      3.330437000
H        4.218119000     -2.771983000      4.248912000
H        4.094933000     -1.058109000      4.683130000
H       -2.544219000      2.985878000      2.815966000
H       -3.755421000      3.050735000      1.521979000
H       -2.020658000      3.244788000      1.135477000
H       -3.395495000      0.607078000      3.514460000
H       -3.453259000     -0.691314000      2.297690000
H       -4.621094000      0.649450000      2.231819000
H       -4.635996000      3.083669000     -2.298799000
H       -2.870207000      2.842878000     -2.246771000
H       -3.717307000      3.502495000     -0.836524000
H       -6.194192000      1.513624000     -1.045446000
H       -5.391857000      1.998320000      0.459300000
H       -5.551336000      0.277494000      0.060660000
H        6.044339000      0.045496000     -1.426729000
H        5.075971000     -1.081361000     -2.393693000
H        5.173191000     -1.286611000     -0.632466000
H        4.774126000      1.989437000     -2.492028000
H        3.007400000      2.117249000     -2.278516000
H        3.688777000      0.914124000     -3.401688000
H        2.637367000     -4.098705000     -2.005705000
H        2.924297000     -3.288587000     -0.447022000
H        4.038161000     -3.028139000     -1.811528000
H        1.946153000     -2.643209000     -4.084432000
H        3.261034000     -1.484220000     -3.807158000
H        1.574166000     -0.919293000     -3.847352000
H        0.164470000      3.152013000     -3.155584000
