# Supplementary material for: Electron Dynamics in Alkane C–H Activation Mediated by Transition Metal Complexes
Source: J Phys Chem A. 2024 Jun 4;128(23):4638–50. doi: 10.1021/acs.jpca.4c01131 (PMC11182348; doi:10.1021/acs.jpca.4c01131)
Supplement: Supplementary file 2 — jp4c01131_si_002.zip [file jp4c01131_si_002.zip › C-H-activation-structures/Electrophilic-activation/4-Ir-phebox/4-Ir-phebox-catalyst.xyz]

60
IrC22N2H29O6
C       -0.035695000      1.247491000     -0.405175000
C       -1.254291000      1.946855000     -0.512513000
C       -1.243054000      3.321472000     -0.833192000
C        0.007028000      3.929143000     -1.035826000
H        0.027500000      4.994336000     -1.279300000
C        1.238616000      3.248011000     -0.942672000
C        1.202877000      1.878852000     -0.629198000
C        2.276398000      0.919635000     -0.435886000
C       -2.357908000      1.039323000     -0.259844000
C       -2.516532000      4.114508000     -0.952725000
H       -3.180199000      3.685772000     -1.720322000
H       -2.310673000      5.162033000     -1.213674000
H       -3.084959000      4.093682000     -0.009425000
C        2.538051000      3.977113000     -1.150349000
H        2.367578000      5.023559000     -1.439824000
H        3.149143000      3.490715000     -1.926269000
H        3.140784000      3.961824000     -0.228213000
C        4.288818000     -0.045858000     -0.282764000
H        5.045223000      0.117408000      0.496463000
H        4.786889000     -0.305001000     -1.229972000
C        3.201229000     -1.084630000      0.122364000
C       -4.399548000      0.144832000     -0.065675000
H       -4.880398000     -0.082682000     -1.030237000
H       -5.170213000      0.310027000      0.698773000
C       -3.344085000     -0.924697000      0.334136000
C        0.549421000      0.450360000      2.743492000
C        0.212706000      0.320935000      4.223387000
H        0.733396000      1.098166000      4.796874000
H        0.526532000     -0.672593000      4.581792000
H       -0.874013000      0.393190000      4.379300000
C       -0.109742000     -2.681539000     -1.607824000
C       -0.070870000     -3.721982000     -2.693906000
H       -0.527426000     -4.656133000     -2.341545000
H        0.982540000     -3.926936000     -2.946517000
H       -0.572333000     -3.356168000     -3.599933000
N        1.975268000     -0.321025000     -0.167186000
N       -2.101541000     -0.221212000     -0.029264000
O        3.579025000      1.200847000     -0.484439000
O       -3.652308000      1.377407000     -0.225422000
O       -0.171682000     -0.354005000      2.010109000
O        1.417531000      1.213645000      2.345560000
O       -0.095415000     -1.443803000     -1.942021000
O       -0.118794000     -2.992290000     -0.391265000
Ir      -0.066989000     -0.636107000     -0.002489000
C        3.247773000     -1.415819000      1.617823000
H        3.211893000     -0.493566000      2.213353000
H        2.376330000     -2.029887000      1.888657000
H        4.163966000     -1.978704000      1.857777000
C        3.252314000     -2.352379000     -0.730913000
H        4.205763000     -2.883018000     -0.579892000
H        2.429222000     -3.023177000     -0.446924000
H        3.147813000     -2.105416000     -1.798218000
C       -3.478876000     -2.219023000     -0.465775000
H       -4.440505000     -2.710933000     -0.250107000
H       -3.417780000     -2.014974000     -1.545326000
H       -2.663180000     -2.905638000     -0.198612000
C       -3.338880000     -1.198226000      1.842873000
H       -3.274396000     -0.255874000      2.406855000
H       -4.255665000     -1.732339000      2.139745000
H       -2.462133000     -1.802423000      2.112304000
