# Supplementary material for: Electron Dynamics in Alkane C–H Activation Mediated by Transition Metal Complexes
Source: J Phys Chem A. 2024 Jun 4;128(23):4638–50. doi: 10.1021/acs.jpca.4c01131 (PMC11182348; doi:10.1021/acs.jpca.4c01131)
Supplement: Supplementary file 2 — jp4c01131_si_002.zip [file jp4c01131_si_002.zip › C-H-activation-structures/Electrophilic-activation/4-Ir-phebox/4-Ir-phebox-product.xyz]

65
IrC23N2H33O6
C       -1.110717000      0.953422000     -0.395322000
C       -2.467454000      0.565054000     -0.398607000
C       -3.478678000      1.543807000     -0.496783000
C       -3.074166000      2.887041000     -0.580328000
H       -3.849109000      3.654372000     -0.653046000
C       -1.728263000      3.304828000     -0.559420000
C       -0.738848000      2.308432000     -0.472904000
C        0.703894000      2.416432000     -0.355922000
C       -2.556158000     -0.874488000     -0.244050000
C       -4.938367000      1.175796000     -0.499828000
H       -5.172839000      0.483805000     -1.324250000
H       -5.573770000      2.067024000     -0.599939000
H       -5.215321000      0.651232000      0.428398000
C       -1.376796000      4.767078000     -0.606273000
H       -2.274726000      5.390435000     -0.721886000
H       -0.686216000      4.985890000     -1.435590000
H       -0.854435000      5.068682000      0.315406000
C        2.709024000      3.216957000      0.188967000
H        2.777417000      3.430285000      1.265367000
H        3.420862000      3.839159000     -0.370080000
C        2.842442000      1.697451000     -0.104740000
C       -3.312550000     -2.973486000     -0.066636000
H       -3.599541000     -3.442654000     -1.021361000
H       -3.870692000     -3.444072000      0.753816000
C       -1.772195000     -2.972000000      0.152596000
C        0.302633000      0.550720000      2.750746000
C       -0.015434000      0.168287000      4.197099000
H        0.168056000      1.016263000      4.869798000
H        0.599342000     -0.693906000      4.499759000
H       -1.068853000     -0.144916000      4.274352000
C        2.747820000     -2.416306000     -0.595495000
C        3.853813000     -3.321855000     -0.142160000
H        3.609818000     -3.745439000      0.838473000
H        4.780827000     -2.730942000     -0.063466000
H        4.030404000     -4.114812000     -0.882763000
N        1.422982000      1.328974000     -0.296270000
N       -1.453461000     -1.569974000     -0.165200000
O        1.371453000      3.566494000     -0.236339000
O       -3.691603000     -1.577520000     -0.127627000
O        0.150323000     -0.433239000      1.928782000
O        0.668871000      1.695312000      2.477527000
O        2.851831000     -2.036035000     -1.858932000
O        1.849171000     -2.040566000      0.144542000
Ir       0.253027000     -0.393814000     -0.215914000
C        0.303859000     -0.592090000     -2.312234000
H        2.079361000     -1.465277000     -2.081973000
C        3.455115000      0.950481000      1.078259000
H        2.868145000      1.150499000      1.982980000
H        3.446652000     -0.132729000      0.896309000
H        4.498339000      1.271514000      1.229902000
C        3.615091000      1.431722000     -1.402671000
H        4.665725000      1.746563000     -1.297896000
H        3.602973000      0.360703000     -1.647016000
H        3.166801000      1.981642000     -2.244360000
C       -1.045460000     -3.915350000     -0.804373000
H       -1.339545000     -4.960615000     -0.619724000
H       -1.271549000     -3.661914000     -1.850711000
H        0.039281000     -3.829202000     -0.652786000
C       -1.389651000     -3.254385000      1.610116000
H       -1.936504000     -2.585044000      2.289480000
H       -1.618332000     -4.300795000      1.869996000
H       -0.319521000     -3.060366000      1.761834000
H        0.355877000     -1.647259000     -2.647117000
H        1.120178000     -0.024771000     -2.802517000
H       -0.622969000     -0.203505000     -2.767582000
