# Supplementary material for: Electron Dynamics in Alkane C–H Activation Mediated by Transition Metal Complexes
Source: J Phys Chem A. 2024 Jun 4;128(23):4638–50. doi: 10.1021/acs.jpca.4c01131 (PMC11182348; doi:10.1021/acs.jpca.4c01131)
Supplement: Supplementary file 2 — jp4c01131_si_002.zip [file jp4c01131_si_002.zip › C-H-activation-structures/Electrophilic-activation/4-Ir-phebox/4-Ir-phebox-ts.xyz]

65
IrC23N2H33O6
C       -0.216291000      1.420451000     -0.380500000
C       -1.503424000      1.984225000     -0.354557000
C       -1.654736000      3.383514000     -0.458892000
C       -0.482145000      4.150346000     -0.578828000
H       -0.585281000      5.235637000     -0.657596000
C        0.819446000      3.608998000     -0.584950000
C        0.938721000      2.209653000     -0.487041000
C        2.117815000      1.357168000     -0.395889000
C       -2.490882000      0.928638000     -0.172282000
C       -3.008893000      4.039606000     -0.432055000
H       -3.649724000      3.662298000     -1.244724000
H       -2.925755000      5.131030000     -0.530458000
H       -3.538714000      3.812234000      0.506599000
C        2.026379000      4.502932000     -0.666716000
H        1.737178000      5.557606000     -0.776169000
H        2.672680000      4.224128000     -1.513470000
H        2.645079000      4.399410000      0.238848000
C        4.208894000      0.651608000     -0.053077000
H        4.565269000      0.797620000      0.976692000
H        5.059862000      0.635533000     -0.747378000
C        3.277954000     -0.589211000     -0.178818000
C       -4.399833000     -0.183225000      0.214173000
H       -5.217313000     -0.355807000     -0.499267000
H       -4.808537000     -0.137750000      1.234770000
C       -3.235249000     -1.211905000      0.084544000
C        0.625467000      0.357989000      2.714382000
C        0.152592000      0.277553000      4.162538000
H        0.806824000      0.877480000      4.807883000
H        0.161661000     -0.772617000      4.494063000
H       -0.885936000      0.633739000      4.241468000
C        0.339802000     -3.450156000     -0.550136000
C        0.594355000     -4.912995000     -0.275620000
H        0.168018000     -5.204374000      0.692856000
H        1.684518000     -5.072244000     -0.232620000
H        0.194518000     -5.534917000     -1.087373000
N        1.962333000      0.068947000     -0.278177000
N       -2.086695000     -0.308041000     -0.078416000
O        3.377568000      1.792256000     -0.388907000
O       -3.812838000      1.110736000     -0.083143000
O       -0.167573000     -0.290883000      1.912606000
O        1.646578000      0.965773000      2.412976000
O        0.318868000     -3.057183000     -1.756141000
O        0.193331000     -2.663558000      0.418484000
Ir      -0.022980000     -0.504196000     -0.135240000
C       -0.104093000     -0.496352000     -2.411320000
H        0.110124000     -1.718448000     -1.752876000
C        3.341489000     -1.481512000      1.060247000
H        3.120845000     -0.887847000      1.956704000
H        2.592029000     -2.281643000      0.987679000
H        4.341521000     -1.935117000      1.151248000
C        3.531995000     -1.383898000     -1.465686000
H        4.507626000     -1.893430000     -1.421049000
H        2.746182000     -2.139030000     -1.611148000
H        3.524602000     -0.717701000     -2.342438000
C       -3.365428000     -2.084882000     -1.168864000
H       -4.212999000     -2.781453000     -1.071598000
H       -3.522704000     -1.462038000     -2.062830000
H       -2.446795000     -2.668748000     -1.322964000
C       -3.053166000     -2.060128000      1.343712000
H       -2.891365000     -1.416846000      2.219937000
H       -3.937255000     -2.695766000      1.511830000
H       -2.163080000     -2.695396000      1.237717000
H       -0.085346000     -1.270646000     -3.200587000
H        0.723761000      0.184585000     -2.645344000
H       -1.063591000      0.019635000     -2.541973000
