# Supplementary material for: Electron Dynamics in Alkane C–H Activation Mediated by Transition Metal Complexes
Source: J Phys Chem A. 2024 Jun 4;128(23):4638–50. doi: 10.1021/acs.jpca.4c01131 (PMC11182348; doi:10.1021/acs.jpca.4c01131)
Supplement: Supplementary file 2 — jp4c01131_si_002.zip [file jp4c01131_si_002.zip › C-H-activation-structures/Electrophilic-activation/4-Ir-phebox/4-Ir-phebox-complex.xyz]

65
IrC23N2H33O6
C       -0.040101000      1.464267000     -0.316080000
C       -1.252586000      2.173326000     -0.284693000
C       -1.238176000      3.581764000     -0.379084000
C        0.017489000      4.204670000     -0.497480000
H        0.043075000      5.295140000     -0.567454000
C        1.247113000      3.513983000     -0.518867000
C        1.200319000      2.109894000     -0.429980000
C        2.269731000      1.115698000     -0.378441000
C       -2.359865000      1.232897000     -0.137428000
C       -2.505154000      4.393040000     -0.346657000
H       -3.183909000      4.102265000     -1.164098000
H       -2.294152000      5.468067000     -0.433042000
H       -3.060462000      4.219460000      0.588780000
C        2.550187000      4.259760000     -0.608720000
H        2.387352000      5.342130000     -0.707457000
H        3.149560000      3.913125000     -1.464893000
H        3.162250000      4.076422000      0.288761000
C        4.269674000      0.134090000     -0.165664000
H        4.729408000      0.205415000      0.830392000
H        5.050527000      0.028352000     -0.930905000
C        3.176092000     -0.973604000     -0.235416000
C       -4.393080000      0.326538000      0.151846000
H       -5.195047000      0.271344000     -0.596825000
H       -4.834112000      0.387597000      1.157833000
C       -3.345592000     -0.822124000      0.026473000
C        0.664044000      0.222234000      2.701183000
C        0.215618000      0.073103000      4.148638000
H        0.887817000      0.638854000      4.805839000
H        0.234487000     -0.992548000      4.425546000
H       -0.820280000      0.423241000      4.268015000
C       -0.093255000     -3.517151000     -0.574631000
C       -0.047178000     -4.950470000     -0.060415000
H       -0.790798000     -5.098927000      0.736530000
H        0.943258000     -5.141251000      0.384162000
H       -0.215166000     -5.660544000     -0.880295000
N        1.957914000     -0.146116000     -0.279648000
N       -2.101204000     -0.044329000     -0.069901000
O        3.572539000      1.386275000     -0.410843000
O       -3.653926000      1.558413000     -0.078361000
O       -0.203538000     -0.325781000      1.887286000
O        1.711284000      0.772567000      2.400998000
O       -0.085779000     -3.287077000     -1.791434000
O       -0.115404000     -2.620456000      0.346223000
Ir      -0.075917000     -0.483487000     -0.110717000
C       -0.160108000     -0.387768000     -2.634585000
H       -0.110319000     -1.217614000     -1.833802000
C        3.163639000     -1.860811000      1.009751000
H        3.085833000     -1.239899000      1.912026000
H        2.291888000     -2.529781000      0.976888000
H        4.082812000     -2.466241000      1.056571000
C        3.256475000     -1.804398000     -1.521711000
H        4.151953000     -2.445759000     -1.512770000
H        2.365737000     -2.442153000     -1.624201000
H        3.307555000     -1.148234000     -2.405042000
C       -3.518452000     -1.640769000     -1.258417000
H       -4.434041000     -2.250821000     -1.209114000
H       -3.587628000     -0.978216000     -2.135411000
H       -2.656746000     -2.308982000     -1.404130000
C       -3.294026000     -1.723288000      1.260693000
H       -3.126134000     -1.125484000      2.167927000
H       -4.233459000     -2.288967000      1.365386000
H       -2.451968000     -2.423479000      1.165885000
H       -0.223194000     -1.118436000     -3.455870000
H        0.749894000      0.208494000     -2.736707000
H       -1.055592000      0.238209000     -2.629343000
