# Supplementary material for: Electron Dynamics in Alkane C–H Activation Mediated by Transition Metal Complexes
Source: J Phys Chem A. 2024 Jun 4;128(23):4638–50. doi: 10.1021/acs.jpca.4c01131 (PMC11182348; doi:10.1021/acs.jpca.4c01131)
Supplement: Supplementary file 2 — jp4c01131_si_002.zip [file jp4c01131_si_002.zip › C-H-activation-structures/Electrophilic-activation/4-Ir-NNC/4-Ir-NNC-product.xyz]

73
IrC29N2H31O4F6
Ir      -0.885838000      0.200098000     -0.442166000
H       -2.844981000      0.499839000     -2.315165000
O       -3.726980000      0.063456000     -2.199462000
C       -3.672850000     -0.725504000     -1.165964000
C       -5.010589000     -1.424083000     -0.866681000
O       -2.714837000     -0.897599000     -0.429120000
F       -4.844539000     -2.402062000      0.008290000
F       -5.858980000     -0.520132000     -0.359089000
F       -5.541033000     -1.921862000     -1.986131000
C        2.804495000     -3.138841000     -0.731735000
C        2.969313000     -1.749907000     -0.618918000
C        1.863855000     -0.901496000     -0.572650000
N        0.600999000     -1.395606000     -0.635212000
C        0.421736000     -2.713463000     -0.729697000
C        1.487062000     -3.610276000     -0.790674000
H        3.968564000     -1.322551000     -0.554476000
H       -0.612366000     -3.057009000     -0.725406000
H        1.264696000     -4.672889000     -0.864507000
C       -2.358457000      4.771807000      0.196458000
C       -1.022984000      4.392804000      0.082534000
C       -0.688334000      3.042317000     -0.102693000
C       -1.697213000      2.029316000     -0.185597000
C       -3.030187000      2.445213000     -0.045162000
C       -3.357629000      3.792381000      0.138730000
H       -2.621851000      5.821786000      0.340285000
H       -0.240593000      5.153292000      0.145668000
H       -3.843362000      1.715767000     -0.059861000
H       -4.406576000      4.082482000      0.245074000
C        3.125363000      2.692699000     -0.183012000
C        1.873780000      3.309741000     -0.104661000
C        0.691653000      2.560500000     -0.186564000
N        0.782392000      1.214791000     -0.346392000
C        1.969705000      0.569018000     -0.424110000
C        3.154418000      1.294842000     -0.346453000
H        1.791020000      4.385193000      0.027412000
H        4.105297000      0.769551000     -0.409149000
C       -0.828891000     -1.193305000      2.249858000
O       -0.819169000     -0.041032000      1.696085000
C       -0.575444000     -1.075442000      3.777623000
F       -0.716470000     -2.249379000      4.402379000
F        0.684930000     -0.646652000      4.003978000
F       -1.410121000     -0.200624000      4.359153000
O       -0.966678000     -2.301205000      1.755029000
C       -0.852453000      0.415757000     -2.534289000
H        0.181116000      0.620979000     -2.864600000
H       -1.161389000     -0.506122000     -3.061339000
H       -1.434578000      1.266104000     -2.949663000
C        4.030418000     -4.056984000     -0.765448000
C        4.442896000      3.471829000     -0.091129000
C        4.210391000      4.979961000      0.083687000
H        3.656177000      5.409523000     -0.764797000
H        3.656457000      5.203539000      1.008015000
H        5.178845000      5.498816000      0.144059000
C        5.252284000      3.247057000     -1.386013000
H        6.203499000      3.800384000     -1.339652000
H        5.492090000      2.184584000     -1.542110000
H        4.692836000      3.599788000     -2.266282000
C        5.246494000      2.955514000      1.121571000
H        5.487824000      1.885981000      1.029661000
H        6.196370000      3.506184000      1.209278000
H        4.681164000      3.093738000      2.055919000
C        4.920031000     -3.667544000     -1.965033000
H        5.273471000     -2.627827000     -1.895047000
H        5.807004000     -4.319116000     -2.005431000
H        4.372206000     -3.775312000     -2.914037000
C        4.820753000     -3.879705000      0.548864000
H        5.704669000     -4.536801000      0.550349000
H        5.172645000     -2.845422000      0.680067000
H        4.199012000     -4.137077000      1.419916000
C        3.636844000     -5.534951000     -0.905849000
H        3.021978000     -5.876229000     -0.059329000
H        3.079661000     -5.722853000     -1.836508000
H        4.543337000     -6.158266000     -0.929804000
