# Supplementary material for: Electron Dynamics in Alkane C–H Activation Mediated by Transition Metal Complexes
Source: J Phys Chem A. 2024 Jun 4;128(23):4638–50. doi: 10.1021/acs.jpca.4c01131 (PMC11182348; doi:10.1021/acs.jpca.4c01131)
Supplement: Supplementary file 2 — jp4c01131_si_002.zip [file jp4c01131_si_002.zip › C-H-activation-structures/Electrophilic-activation/4-Ir-NNC/4-Ir-NNC-catalyst.xyz]

68
IrC28N2H27O4F6
Ir       1.223983000      0.235640000      0.103443000
O        2.424558000      0.544800000     -1.623780000
C        3.041485000      1.493477000     -1.059386000
C        4.118533000      2.274017000     -1.822886000
O        2.738601000      1.821636000      0.112635000
F        3.605490000      3.438869000     -2.248922000
F        5.157498000      2.538332000     -1.029012000
F        4.550899000      1.593097000     -2.882618000
C       -3.208939000      2.213237000     -0.931766000
C       -2.905642000      0.842739000     -0.955983000
C       -1.594302000      0.401525000     -0.802953000
N       -0.575258000      1.285677000     -0.641792000
C       -0.836830000      2.593141000     -0.654600000
C       -2.129209000      3.094624000     -0.802154000
H       -3.705021000      0.108710000     -1.040888000
H        0.016583000      3.254678000     -0.496687000
H       -2.272951000      4.172773000     -0.773897000
C        3.872552000     -3.601766000      1.318820000
C        2.589053000     -3.694504000      0.783671000
C        1.875571000     -2.526449000      0.472740000
C        2.450659000     -1.237720000      0.697211000
C        3.738780000     -1.171668000      1.238911000
C        4.442113000     -2.341676000      1.545617000
H        4.430293000     -4.508702000      1.561904000
H        2.146124000     -4.678479000      0.609989000
H        4.195734000     -0.195999000      1.421937000
H        5.448192000     -2.272631000      1.968415000
C       -1.623522000     -3.429531000     -0.806378000
C       -0.320815000     -3.616084000     -0.334128000
C        0.514137000     -2.520747000     -0.071371000
N        0.036611000     -1.273746000     -0.310969000
C       -1.228542000     -1.034475000     -0.720531000
C       -2.072836000     -2.106874000     -0.989422000
H        0.067510000     -4.614145000     -0.149120000
H       -3.084909000     -1.913180000     -1.339357000
C       -0.248732000      1.293591000      2.358580000
O        0.148815000      0.177808000      1.844781000
C       -1.495434000      1.075451000      3.252478000
F       -1.681640000      2.084173000      4.102563000
F       -2.584273000      1.020991000      2.439572000
F       -1.460859000     -0.062303000      3.950585000
O        0.141364000      2.422239000      2.144579000
C       -4.668008000      2.672817000     -0.975249000
C       -2.569799000     -4.597008000     -1.110933000
C       -1.910505000     -5.958751000     -0.846140000
H       -1.018532000     -6.110119000     -1.472991000
H       -1.616734000     -6.072979000      0.208366000
H       -2.621388000     -6.765071000     -1.080841000
C       -2.983268000     -4.532047000     -2.596718000
H       -3.663169000     -5.364456000     -2.837119000
H       -3.505711000     -3.594209000     -2.837882000
H       -2.103357000     -4.607019000     -3.254154000
C       -3.821477000     -4.475246000     -0.215587000
H       -4.368796000     -3.538404000     -0.398026000
H       -4.512135000     -5.309479000     -0.415523000
H       -3.547548000     -4.503568000      0.850226000
C       -5.346965000      2.125983000     -2.247591000
H       -5.328074000      1.026506000     -2.286290000
H       -6.401864000      2.440432000     -2.276834000
H       -4.851520000      2.505779000     -3.154672000
C       -5.375990000      2.116757000      0.281069000
H       -6.417656000      2.472546000      0.317401000
H       -5.395491000      1.016582000      0.284637000
H       -4.862049000      2.440771000      1.198556000
C       -4.788097000      4.203876000     -0.972409000
H       -4.363778000      4.645297000     -0.058050000
H       -4.285142000      4.655134000     -1.841665000
H       -5.849362000      4.490975000     -1.015913000
