# Supplementary material for: Electron Dynamics in Alkane C–H Activation Mediated by Transition Metal Complexes
Source: J Phys Chem A. 2024 Jun 4;128(23):4638–50. doi: 10.1021/acs.jpca.4c01131 (PMC11182348; doi:10.1021/acs.jpca.4c01131)
Supplement: Supplementary file 2 — jp4c01131_si_002.zip [file jp4c01131_si_002.zip › C-H-activation-structures/Electrophilic-activation/4-Ir-NNC/4-Ir-NNC-ts.xyz]

73
IrC29N2H31O4F6
Ir      -0.955104000      0.100499000     -0.413682000
H       -2.126118000      0.022465000     -2.048518000
O       -3.375089000     -0.382826000     -2.134835000
C       -3.544458000     -0.987003000     -1.049839000
C       -4.925852000     -1.612054000     -0.785525000
O       -2.697932000     -1.064477000     -0.131908000
F       -4.854438000     -2.606574000      0.094401000
F       -5.736966000     -0.662095000     -0.290154000
F       -5.467659000     -2.077739000     -1.912547000
C        2.839667000     -3.134462000     -0.621763000
C        2.963855000     -1.736543000     -0.588377000
C        1.833916000     -0.920955000     -0.551308000
N        0.588299000     -1.458650000     -0.547186000
C        0.446274000     -2.782941000     -0.565608000
C        1.537264000     -3.649214000     -0.612718000
H        3.950826000     -1.277001000     -0.583159000
H       -0.577716000     -3.154419000     -0.513675000
H        1.347953000     -4.720680000     -0.623264000
C       -2.555484000      4.657283000     -0.085618000
C       -1.208894000      4.316836000     -0.179477000
C       -0.831686000      2.966873000     -0.272387000
C       -1.811995000      1.925473000     -0.276394000
C       -3.157372000      2.299278000     -0.168630000
C       -3.524489000      3.645185000     -0.076668000
H       -2.852827000      5.705609000     -0.013700000
H       -0.451753000      5.104906000     -0.177061000
H       -3.940285000      1.539124000     -0.147863000
H       -4.582011000      3.910201000      0.006349000
C        2.990830000      2.726604000     -0.345697000
C        1.723637000      3.312700000     -0.297816000
C        0.562820000      2.524897000     -0.343929000
N        0.698179000      1.180644000     -0.449311000
C        1.899426000      0.561250000     -0.485470000
C        3.062842000      1.322156000     -0.439199000
H        1.611437000      4.390040000     -0.211423000
H        4.029502000      0.823532000     -0.465477000
C       -0.609244000     -0.941466000      2.360353000
O       -0.743154000      0.123562000      1.649436000
C       -0.362478000     -0.558805000      3.844466000
F       -0.330847000     -1.636254000      4.632581000
F        0.826530000      0.068492000      3.964214000
F       -1.307401000      0.267723000      4.312044000
O       -0.612670000     -2.110751000      2.029723000
C       -0.855371000      0.171377000     -2.664389000
H        0.113114000      0.684722000     -2.699538000
H       -0.742539000     -0.829309000     -3.106072000
H       -1.500391000      0.768644000     -3.333872000
C        4.092822000     -4.015109000     -0.648843000
C        4.285635000      3.545917000     -0.287274000
C        4.010785000      5.053858000     -0.189483000
H        3.448065000      5.424474000     -1.059858000
H        3.448098000      5.308739000      0.721320000
H        4.964405000      5.601473000     -0.153522000
C        5.107558000      3.278561000     -1.566160000
H        6.042648000      3.859900000     -1.543436000
H        5.377867000      2.216806000     -1.667739000
H        4.543780000      3.571456000     -2.465406000
C        5.095688000      3.112723000      0.953500000
H        5.369133000      2.047655000      0.915638000
H        6.028372000      3.694824000      1.018352000
H        4.520833000      3.280131000      1.877168000
C        4.927705000     -3.665616000     -1.899093000
H        5.249638000     -2.613355000     -1.898653000
H        5.833353000     -4.291079000     -1.935446000
H        4.351828000     -3.842983000     -2.820608000
C        4.920885000     -3.740537000      0.624928000
H        5.824812000     -4.369632000      0.630688000
H        5.244128000     -2.690519000      0.686591000
H        4.337741000     -3.967704000      1.530396000
C        3.742961000     -5.509945000     -0.694170000
H        3.168161000     -5.822180000      0.190846000
H        3.161912000     -5.766867000     -1.593168000
H        4.668022000     -6.105327000     -0.715560000
