# Supplementary material for: Electron Dynamics in Alkane C–H Activation Mediated by Transition Metal Complexes
Source: J Phys Chem A. 2024 Jun 4;128(23):4638–50. doi: 10.1021/acs.jpca.4c01131 (PMC11182348; doi:10.1021/acs.jpca.4c01131)
Supplement: Supplementary file 2 — jp4c01131_si_002.zip [file jp4c01131_si_002.zip › C-H-activation-structures/Electrophilic-activation/4-Ir-NNC/4-Ir-NNC-complex.xyz]

73
IrC29N2H31O4F6
Ir      -0.894335000      0.446718000     -0.493720000
H       -1.196642000     -0.019777000     -2.268455000
O       -2.791688000     -1.760752000     -1.852130000
C       -3.373208000     -1.033231000     -1.059692000
C       -4.878319000     -1.240467000     -0.760747000
O       -2.903029000     -0.042865000     -0.399909000
F       -5.075186000     -1.523567000      0.533057000
F       -5.569978000     -0.122712000     -1.049852000
F       -5.390420000     -2.237002000     -1.486380000
C        2.147112000     -3.575668000     -0.449419000
C        2.561961000     -2.235516000     -0.388758000
C        1.632668000     -1.198315000     -0.448359000
N        0.303878000     -1.454181000     -0.563631000
C       -0.112257000     -2.719860000     -0.634084000
C        0.772079000     -3.798071000     -0.582214000
H        3.619329000     -1.997162000     -0.287225000
H       -1.186826000     -2.858355000     -0.748193000
H        0.359847000     -4.803440000     -0.640986000
C       -1.431787000      5.226629000     -0.311065000
C       -0.187581000      4.599615000     -0.302125000
C       -0.110821000      3.197620000     -0.354056000
C       -1.300603000      2.411296000     -0.416274000
C       -2.538666000      3.059586000     -0.419857000
C       -2.601747000      4.456079000     -0.368866000
H       -1.493773000      6.316225000     -0.269641000
H        0.721159000      5.204734000     -0.253023000
H       -3.450460000      2.459075000     -0.454555000
H       -3.575431000      4.953659000     -0.369326000
C        3.558558000      2.105453000     -0.192222000
C        2.452060000      2.959834000     -0.224690000
C        1.151883000      2.447352000     -0.337635000
N        0.989356000      1.103258000     -0.432377000
C        2.020777000      0.234302000     -0.383579000
C        3.320952000      0.719628000     -0.271220000
H        2.577588000      4.036661000     -0.150118000
H        4.152592000      0.019201000     -0.235763000
C       -1.176668000     -0.597629000      2.180245000
O       -0.846106000      0.464167000      1.509632000
C       -1.034231000     -0.307502000      3.697875000
F       -1.442623000     -1.346496000      4.425393000
F        0.257656000     -0.073457000      4.001057000
F       -1.743396000      0.766064000      4.064564000
O       -1.514329000     -1.689816000      1.785065000
C       -0.714839000      0.684338000     -3.030831000
H       -0.737465000      1.757760000     -2.828432000
H        0.297386000      0.332033000     -3.255827000
H       -1.396556000      0.461377000     -3.864706000
C        3.180416000     -4.703281000     -0.365035000
C        4.997596000      2.618469000     -0.060622000
C        5.060149000      4.151499000      0.010490000
H        4.645487000      4.620618000     -0.894820000
H        4.516921000      4.543089000      0.883838000
H        6.108032000      4.474436000      0.100715000
C        5.811768000      2.150027000     -1.285525000
H        6.849640000      2.510474000     -1.210194000
H        5.845030000      1.052978000     -1.363159000
H        5.380008000      2.542319000     -2.219331000
C        5.618294000      2.041272000      1.229727000
H        5.649563000      0.941574000      1.215656000
H        6.651817000      2.403185000      1.346707000
H        5.043417000      2.350923000      2.115923000
C        4.188058000     -4.551650000     -1.524329000
H        4.725671000     -3.592454000     -1.480252000
H        4.938503000     -5.356414000     -1.480301000
H        3.679648000     -4.610639000     -2.499143000
C        3.920592000     -4.599237000      0.985831000
H        4.665929000     -5.405480000      1.071366000
H        4.451254000     -3.640974000      1.091326000
H        3.217780000     -4.690399000      1.828078000
C        2.525943000     -6.089396000     -0.461173000
H        1.812084000     -6.261791000      0.358432000
H        1.995605000     -6.225872000     -1.415984000
H        3.299973000     -6.868797000     -0.396685000
