# Supplementary material for: Electron Dynamics in Alkane C–H Activation Mediated by Transition Metal Complexes
Source: J Phys Chem A. 2024 Jun 4;128(23):4638–50. doi: 10.1021/acs.jpca.4c01131 (PMC11182348; doi:10.1021/acs.jpca.4c01131)
Supplement: Supplementary file 2 — jp4c01131_si_002.zip [file jp4c01131_si_002.zip › C-H-activation-structures/Electrophilic-activation/4-Ir/4-Ir-ts.xyz]

36
IrC11H19O5
Ir      -0.002339000     -0.608287000     -0.066589000
O        0.399327000     -2.213285000     -1.311519000
C       -2.767111000      0.254451000     -0.492796000
O       -1.859421000     -0.548631000     -0.882357000
C        2.784908000      0.131168000      0.484288000
O        1.868533000     -0.726397000      0.726622000
C        1.598497000      1.585306000     -1.201785000
C        2.700150000      1.218590000     -0.401364000
H        3.588751000      1.842823000     -0.486569000
O        0.470829000      0.998749000     -1.247374000
C       -1.562275000      1.403159000      1.403235000
C       -2.673452000      1.174346000      0.571214000
H       -3.558564000      1.778201000      0.767402000
O       -0.434936000      0.811303000      1.338685000
C       -0.593906000     -2.367451000      1.202818000
H       -0.098991000     -2.430950000     -0.033803000
H        1.351956000     -2.388931000     -1.269524000
H       -1.547484000     -1.942833000      1.539752000
H       -0.832247000     -3.413607000      0.920487000
H        0.147511000     -2.397674000      2.010375000
C        1.712331000      2.779610000     -2.117271000
H        2.697713000      3.260028000     -2.066421000
H        1.512645000      2.460888000     -3.152457000
H        0.933562000      3.512247000     -1.852151000
C        4.059663000     -0.101455000      1.256772000
H        4.858023000      0.596815000      0.975280000
H        3.850140000      0.002694000      2.333679000
H        4.401592000     -1.135768000      1.095790000
C       -1.653415000      2.436531000      2.499191000
H       -0.869287000      3.194922000      2.345697000
H       -2.633670000      2.928459000      2.536591000
H       -1.448009000      1.956203000      3.468991000
C       -4.047483000      0.164174000     -1.285394000
H       -4.827390000      0.837616000     -0.907901000
H       -3.833380000      0.406233000     -2.338530000
H       -4.414880000     -0.873775000     -1.265255000
