# Supplementary material for: Electron Dynamics in Alkane C–H Activation Mediated by Transition Metal Complexes
Source: J Phys Chem A. 2024 Jun 4;128(23):4638–50. doi: 10.1021/acs.jpca.4c01131 (PMC11182348; doi:10.1021/acs.jpca.4c01131)
Supplement: Supplementary file 2 — jp4c01131_si_002.zip [file jp4c01131_si_002.zip › C-H-activation-structures/Electrophilic-activation/4-Ir/4-Ir-complex.xyz]

36
IrC11H19O5
Ir       0.033391000     -0.562448000     -0.153881000
O        0.621003000     -1.668403000     -1.714754000
C       -2.745036000      0.294175000     -0.588680000
O       -1.785399000     -0.408196000     -1.045364000
C        2.798795000      0.021132000      0.590673000
O        1.845563000     -0.815292000      0.724146000
C        1.677186000      1.667654000     -0.944651000
C        2.759642000      1.193369000     -0.187905000
H        3.665796000      1.797147000     -0.208452000
O        0.521881000      1.126476000     -1.053042000
C       -1.716508000      1.145427000      1.554176000
C       -2.756872000      1.033005000      0.610961000
H       -3.674200000      1.577317000      0.832284000
O       -0.575214000      0.586217000      1.483214000
C       -0.894913000     -2.600548000      1.086049000
H       -0.302876000     -2.420774000      0.138938000
H        1.515784000     -1.986967000     -1.523829000
H       -0.906501000     -1.807903000      1.840846000
H       -1.914688000     -2.838973000      0.762614000
H       -0.383449000     -3.479211000      1.503389000
C        1.810453000      2.940684000     -1.739214000
H        2.785964000      3.421493000     -1.594590000
H        1.669532000      2.713803000     -2.807883000
H        1.008815000      3.637390000     -1.448703000
C        4.047651000     -0.326732000      1.359357000
H        4.870562000      0.372469000      1.164498000
H        3.818918000     -0.325173000      2.437367000
H        4.363924000     -1.348905000      1.099392000
C       -1.923187000      1.996697000      2.784433000
H       -1.189847000      2.819313000      2.778930000
H       -2.935612000      2.415851000      2.847411000
H       -1.718219000      1.393607000      3.682870000
C       -3.969762000      0.295099000     -1.470115000
H       -4.802372000      0.865458000     -1.039053000
H       -3.702749000      0.720124000     -2.450749000
H       -4.287256000     -0.743735000     -1.650538000
