# Supplementary material for: Electron Dynamics in Alkane C–H Activation Mediated by Transition Metal Complexes
Source: J Phys Chem A. 2024 Jun 4;128(23):4638–50. doi: 10.1021/acs.jpca.4c01131 (PMC11182348; doi:10.1021/acs.jpca.4c01131)
Supplement: Supplementary file 2 — jp4c01131_si_002.zip [file jp4c01131_si_002.zip › C-H-activation-structures/Electrophilic-activation/4-Ir/4-Ir-catalyst.xyz]

31
IrC10H15O5
Ir      -0.000441000     -0.747819000      0.028229000
O        0.036338000     -2.646354000     -0.020579000
C        2.791529000      0.059398000      0.349223000
O        1.910192000     -0.778138000      0.716376000
C       -2.787006000      0.057171000     -0.331619000
O       -1.914086000     -0.819925000     -0.644514000
C       -1.429244000      1.502630000      1.236344000
C       -2.596027000      1.154330000      0.530322000
H       -3.462574000      1.794108000      0.692268000
O       -0.303546000      0.903391000      1.192702000
C        1.452789000      1.403086000     -1.312216000
C        2.615723000      1.098307000     -0.592767000
H        3.487835000      1.716821000     -0.800500000
O        0.319000000      0.812685000     -1.225723000
H       -0.810686000     -2.992698000     -0.351960000
C       -1.449922000      2.687647000      2.169717000
H       -2.419016000      3.202332000      2.174815000
H       -1.212085000      2.347729000      3.190285000
H       -0.658900000      3.395010000      1.874989000
C       -4.134249000     -0.157044000     -0.973996000
H       -4.886713000      0.563202000     -0.629060000
H       -4.027278000     -0.073741000     -2.067681000
H       -4.479949000     -1.180949000     -0.762744000
C        1.464916000      2.523794000     -2.321566000
H        0.684796000      3.256246000     -2.060680000
H        2.438053000      3.027978000     -2.374412000
H        1.208176000      2.120674000     -3.314086000
C        4.136793000     -0.126640000      1.004863000
H        4.884200000      0.594429000      0.650483000
H        4.020857000     -0.027271000      2.095794000
H        4.492268000     -1.151106000      0.812949000
