# Supplementary material for: Electron Dynamics in Alkane C–H Activation Mediated by Transition Metal Complexes
Source: J Phys Chem A. 2024 Jun 4;128(23):4638–50. doi: 10.1021/acs.jpca.4c01131 (PMC11182348; doi:10.1021/acs.jpca.4c01131)
Supplement: Supplementary file 2 — jp4c01131_si_002.zip [file jp4c01131_si_002.zip › C-H-activation-structures/Electrophilic-activation/4-Ir/4-Ir-product.xyz]

36
IrC11H19O5
Ir      -0.044814000     -0.589954000      0.009874000
O        0.391373000     -2.131307000     -1.418085000
C       -2.769357000      0.266557000     -0.568171000
O       -1.846850000     -0.544170000     -0.918147000
C        2.783780000      0.031301000      0.581255000
O        1.795205000     -0.726159000      0.870038000
C        1.818281000      1.427445000     -1.301337000
C        2.836790000      1.036958000     -0.397249000
H        3.782608000      1.572296000     -0.477131000
O        0.657123000      0.936597000     -1.375900000
C       -1.584362000      1.464379000      1.318206000
C       -2.682504000      1.209036000      0.472771000
H       -3.565140000      1.826005000      0.637240000
O       -0.457159000      0.865849000      1.308499000
C       -0.748516000     -2.020681000      1.314700000
H       -0.350295000     -2.078812000     -2.046093000
H        0.276062000     -2.978866000     -0.955399000
H       -1.719272000     -1.726495000      1.752310000
H       -0.916082000     -3.003636000      0.820311000
H       -0.028692000     -2.182736000      2.134618000
C        2.117097000      2.535322000     -2.290400000
H        3.144497000      2.915502000     -2.216082000
H        1.937532000      2.164651000     -3.312138000
H        1.410097000      3.363999000     -2.123756000
C        4.009256000     -0.238168000      1.423992000
H        4.860604000      0.398795000      1.151577000
H        3.758578000     -0.078612000      2.484917000
H        4.296692000     -1.296513000      1.319741000
C       -1.684883000      2.547929000      2.362628000
H       -0.894919000      3.295011000      2.185701000
H       -2.662886000      3.045532000      2.360092000
H       -1.498054000      2.112524000      3.356916000
C       -4.037085000      0.160772000     -1.378410000
H       -4.796959000      0.889218000     -1.068403000
H       -3.801829000      0.313077000     -2.443855000
H       -4.450378000     -0.856044000     -1.280019000
