# Supplementary material for: Electron Dynamics in Alkane C–H Activation Mediated by Transition Metal Complexes
Source: J Phys Chem A. 2024 Jun 4;128(23):4638–50. doi: 10.1021/acs.jpca.4c01131 (PMC11182348; doi:10.1021/acs.jpca.4c01131)
Supplement: Supplementary file 2 — jp4c01131_si_002.zip [file jp4c01131_si_002.zip › C-H-activation-structures/Electrophilic-activation/4-Ru/4-Ru-ts.xyz]

47
RuBC13PN6H24O
Ru       0.508931000      0.743877000     -0.357244000
N        0.576797000     -1.381366000     -0.503203000
C       -0.021001000     -2.383688000      0.149950000
N        1.360050000     -1.930843000     -1.455380000
H       -0.695197000     -2.176558000      0.978333000
C        0.383161000     -3.618795000     -0.392436000
C        1.264594000     -3.278997000     -1.412453000
H        0.079756000     -4.614772000     -0.081474000
H        1.829429000     -3.896335000     -2.106864000
N        0.366277000      0.712662000     -2.437390000
C       -0.469506000      1.292314000     -3.306970000
N        1.181106000     -0.101175000     -3.144407000
H       -1.232963000      1.979754000     -2.952734000
C       -0.185768000      0.849733000     -4.613591000
C        0.870482000     -0.040208000     -4.460053000
H       -0.683586000      1.136275000     -5.535950000
H        1.418661000     -0.635603000     -5.186069000
N        2.563350000      0.698042000     -0.597403000
C        3.585488000      1.304039000      0.021678000
N        3.095140000     -0.126547000     -1.529051000
H        3.398051000      2.012142000      0.824252000
C        4.808113000      0.865447000     -0.521711000
C        4.446091000     -0.046421000     -1.504752000
H        5.810789000      1.169692000     -0.234281000
H        5.046971000     -0.643477000     -2.186122000
P        0.435699000      3.026744000     -0.283486000
C       -1.234816000      3.779201000     -0.477124000
H       -1.896985000      3.349001000      0.287031000
H       -1.201950000      4.875699000     -0.382301000
H       -1.648551000      3.512100000     -1.459153000
C        1.009312000      3.872686000      1.255371000
H        2.047871000      3.590712000      1.478711000
H        0.948824000      4.967808000      1.157394000
H        0.380663000      3.548955000      2.096632000
C        1.432257000      3.880497000     -1.577544000
H        1.093010000      3.545469000     -2.567985000
H        1.346873000      4.976030000     -1.508968000
H        2.485814000      3.585827000     -1.464038000
B        2.175593000     -1.011091000     -2.395100000
H        2.827159000     -1.670427000     -3.174607000
H       -0.703928000      0.580071000      1.084941000
C        0.412079000      0.549191000      1.951588000
O       -1.564634000      0.674457000      0.184680000
H       -1.881258000     -0.217622000     -0.015461000
H        1.501352000      0.694757000      1.918699000
H        0.013756000      1.309179000      2.644316000
H        0.247802000     -0.446096000      2.397696000
