# Supplementary material for: Electron Dynamics in Alkane C–H Activation Mediated by Transition Metal Complexes
Source: J Phys Chem A. 2024 Jun 4;128(23):4638–50. doi: 10.1021/acs.jpca.4c01131 (PMC11182348; doi:10.1021/acs.jpca.4c01131)
Supplement: Supplementary file 2 — jp4c01131_si_002.zip [file jp4c01131_si_002.zip › C-H-activation-structures/Electrophilic-activation/4-Ru/4-Ru-complex.xyz]

47
RuBC13PN6H24O
Ru      -0.435950000      0.146459000      0.573318000
N       -0.388977000     -1.967253000      0.434221000
C       -1.030883000     -2.954636000      1.065624000
N        0.407605000     -2.528695000     -0.500278000
H       -1.737864000     -2.723584000      1.859661000
C       -0.635583000     -4.197049000      0.531724000
C        0.279106000     -3.874606000     -0.464985000
H       -0.970564000     -5.187195000      0.828718000
H        0.843216000     -4.503148000     -1.149978000
N       -0.614797000      0.104219000     -1.435718000
C       -1.508504000      0.649759000     -2.269095000
N        0.203728000     -0.688226000     -2.166281000
H       -2.292035000      1.287815000     -1.872616000
C       -1.252340000      0.214490000     -3.583388000
C       -0.160536000     -0.637695000     -3.468605000
H       -1.793476000      0.480243000     -4.487325000
H        0.379542000     -1.215822000     -4.214254000
N        1.661848000      0.092743000      0.327400000
C        2.701265000      0.705053000      0.909863000
N        2.168177000     -0.740384000     -0.608846000
H        2.535658000      1.425330000      1.707875000
C        3.909371000      0.260821000      0.338021000
C        3.519521000     -0.660475000     -0.625769000
H        4.920021000      0.567556000      0.593356000
H        4.100953000     -1.262941000     -1.319260000
P       -0.543345000      2.436567000      0.639025000
C       -2.204824000      3.162344000      0.327776000
H       -2.936997000      2.554584000      0.877598000
H       -2.250755000      4.220819000      0.626224000
H       -2.440218000      3.084627000     -0.742790000
C       -0.094293000      3.243754000      2.238936000
H        0.909985000      2.926588000      2.555911000
H       -0.117624000      4.341942000      2.160369000
H       -0.814983000      2.923453000      3.005388000
C        0.537855000      3.314324000     -0.566596000
H        0.286583000      2.961629000     -1.577636000
H        0.414257000      4.407308000     -0.516851000
H        1.587245000      3.051595000     -0.369002000
B        1.216539000     -1.612053000     -1.450541000
H        1.836653000     -2.271294000     -2.255113000
H       -1.592118000     -0.068588000      2.718145000
C       -0.587452000     -0.119766000      3.166524000
O       -2.469787000      0.136347000      0.814071000
H       -2.799505000     -0.708950000      0.479811000
H        0.239076000      0.071030000      2.424989000
H       -0.465780000      0.649487000      3.940917000
H       -0.395107000     -1.118328000      3.580825000
