# Supplementary material for: Electron Dynamics in Alkane C–H Activation Mediated by Transition Metal Complexes
Source: J Phys Chem A. 2024 Jun 4;128(23):4638–50. doi: 10.1021/acs.jpca.4c01131 (PMC11182348; doi:10.1021/acs.jpca.4c01131)
Supplement: Supplementary file 2 — jp4c01131_si_002.zip [file jp4c01131_si_002.zip › C-H-activation-structures/Electrophilic-activation/4-Ru/4-Ru-catalyst.xyz]

42
RuBC12PN6H20O
Ru      -0.508395000      0.145284000     -0.169787000
N       -0.456657000     -1.981584000     -0.251038000
C       -1.055209000     -2.945855000      0.455578000
N        0.346910000     -2.581109000     -1.153678000
H       -1.740332000     -2.690574000      1.261628000
C       -0.633148000     -4.208455000     -0.002624000
C        0.261838000     -3.924888000     -1.028436000
H       -0.934290000     -5.185974000      0.364158000
H        0.843182000     -4.579296000     -1.673580000
N       -0.443225000      0.152594000     -2.192748000
C       -1.153447000      0.838425000     -3.101284000
N        0.306614000     -0.751595000     -2.864062000
H       -1.847991000      1.609961000     -2.783071000
C       -0.854026000      0.367339000     -4.392225000
C        0.077186000     -0.644706000     -4.192924000
H       -1.264272000      0.715628000     -5.336088000
H        0.591436000     -1.295959000     -4.895150000
N        1.579461000      0.062512000     -0.362393000
C        2.580519000      0.674444000      0.283927000
N        2.140525000     -0.835156000     -1.203141000
H        2.366067000      1.435133000      1.030090000
C        3.818845000      0.161629000     -0.147058000
C        3.489047000     -0.799945000     -1.094366000
H        4.811290000      0.450581000      0.188006000
H        4.110558000     -1.459223000     -1.695280000
P       -0.631377000      2.418363000      0.042039000
C       -2.316826000      3.110155000     -0.216696000
H       -3.001522000      2.478270000      0.367591000
H       -2.390729000      4.164037000      0.093334000
H       -2.596676000      3.027064000     -1.276943000
C       -0.245310000      3.048671000      1.732792000
H        0.787258000      2.786824000      2.005744000
H       -0.372676000      4.140667000      1.805021000
H       -0.923835000      2.551821000      2.441840000
C        0.445846000      3.449018000     -1.038313000
H        0.220315000      3.219501000     -2.089888000
H        0.303289000      4.525951000     -0.858694000
H        1.496692000      3.181138000     -0.855784000
B        1.225954000     -1.710446000     -2.080935000
H        1.872312000     -2.404534000     -2.833458000
O       -2.248059000      0.121013000      0.761076000
H       -2.675292000     -0.746595000      0.748826000
