# Supplementary material for: Electron Dynamics in Alkane C–H Activation Mediated by Transition Metal Complexes
Source: J Phys Chem A. 2024 Jun 4;128(23):4638–50. doi: 10.1021/acs.jpca.4c01131 (PMC11182348; doi:10.1021/acs.jpca.4c01131)
Supplement: Supplementary file 2 — jp4c01131_si_002.zip [file jp4c01131_si_002.zip › C-H-activation-structures/Electrophilic-activation/4-Ru/4-Ru-product.xyz]

47
RuBC13PN6H24O
Ru      -0.445535000      0.150604000      0.618668000
N       -0.381032000     -1.972452000      0.471884000
C       -0.948871000     -2.975983000      1.152019000
N        0.365941000     -2.523336000     -0.506957000
H       -1.570202000     -2.768948000      2.021615000
C       -0.566765000     -4.212283000      0.594870000
C        0.276090000     -3.872073000     -0.457189000
H       -0.852476000     -5.208747000      0.920955000
H        0.819652000     -4.489837000     -1.167999000
N       -0.652077000      0.099047000     -1.554980000
C       -1.444222000      0.688792000     -2.457186000
N        0.176213000     -0.721253000     -2.235553000
H       -2.202852000      1.399148000     -2.135938000
C       -1.121648000      0.243963000     -3.755485000
C       -0.081136000     -0.656850000     -3.563032000
H       -1.580365000      0.537574000     -4.695942000
H        0.490404000     -1.254586000     -4.269048000
N        1.574125000      0.104041000      0.353491000
C        2.604895000      0.694801000      0.970914000
N        2.090020000     -0.708792000     -0.600969000
H        2.425594000      1.379310000      1.794793000
C        3.818915000      0.262968000      0.402112000
C        3.442631000     -0.631565000     -0.590599000
H        4.826267000      0.558713000      0.682185000
H        4.033549000     -1.220392000     -1.287562000
P       -0.505010000      2.419285000      0.697312000
C       -2.170258000      3.198264000      0.483270000
H       -2.824642000      2.878137000      1.307398000
H       -2.110408000      4.297948000      0.474286000
H       -2.621827000      2.852005000     -0.456911000
C        0.066328000      3.310424000      2.214379000
H        1.116583000      3.061204000      2.421719000
H       -0.026017000      4.401686000      2.099137000
H       -0.533898000      2.980564000      3.074282000
C        0.482298000      3.266360000     -0.612885000
H        0.129335000      2.928310000     -1.597574000
H        0.408365000      4.363238000     -0.548621000
H        1.534451000      2.962685000     -0.510346000
B        1.172822000     -1.604987000     -1.459155000
H        1.833306000     -2.272922000     -2.225076000
H       -2.585024000     -0.116193000      1.925464000
C       -0.298646000     -0.005886000      2.719424000
O       -2.625836000     -0.028762000      0.956329000
H       -2.856508000     -0.912170000      0.629833000
H        0.437758000      0.665669000      3.197863000
H       -1.257753000      0.214730000      3.256465000
H       -0.014157000     -1.030963000      3.025155000
