# Supplementary material for: Electron Dynamics in Alkane C–H Activation Mediated by Transition Metal Complexes
Source: J Phys Chem A. 2024 Jun 4;128(23):4638–50. doi: 10.1021/acs.jpca.4c01131 (PMC11182348; doi:10.1021/acs.jpca.4c01131)
Supplement: Supplementary file 2 — jp4c01131_si_002.zip [file jp4c01131_si_002.zip › C-H-activation-structures/Sigma-bond-metathesis/2-Sc/2-Sc-ts.xyz]

60
ScC22H37
Sc      -1.122737000      0.525972000     -0.018256000
C        1.186395000      0.289524000      0.554447000
H        1.717206000     -0.665337000      0.435738000
H        1.921944000      1.103859000      0.506505000
H        0.764830000      0.296986000      1.576472000
C       -1.511192000      2.908478000     -0.786080000
C       -0.488657000      2.972226000      0.200689000
C       -1.057100000      2.564301000      1.443772000
C       -2.435384000      2.272945000      1.226942000
C       -2.711646000      2.468982000     -0.159832000
C       -4.054336000      2.470958000     -0.831403000
H       -4.334211000      3.495774000     -1.133443000
H       -4.070493000      1.858495000     -1.747740000
H       -4.846401000      2.098112000     -0.170942000
C       -1.420060000      3.403474000     -2.198285000
H       -1.951626000      2.749739000     -2.907427000
H       -1.874516000      4.406815000     -2.286738000
H       -0.380098000      3.485564000     -2.541477000
C        0.887789000      3.524474000     -0.020207000
H        1.364129000      3.110124000     -0.921905000
H        0.852031000      4.620676000     -0.147497000
H        1.553211000      3.319578000      0.829246000
C       -0.373301000      2.553738000      2.780913000
H        0.720162000      2.511203000      2.680718000
H       -0.614448000      3.460345000      3.364049000
H       -0.679615000      1.690809000      3.394131000
C       -3.446617000      2.087968000      2.318578000
H       -3.017900000      1.599749000      3.203576000
H       -3.831828000      3.069706000      2.648921000
H       -4.313850000      1.496049000      1.998776000
C       -3.087802000     -1.039027000      0.105426000
C       -2.307934000     -1.449880000     -1.014520000
C       -1.066998000     -1.958680000     -0.528623000
C       -1.073303000     -1.838418000      0.888651000
C       -2.313944000     -1.263086000      1.283933000
C       -2.775345000     -1.167841000      2.709335000
H       -2.074700000     -0.601608000      3.344559000
H       -3.758355000     -0.689220000      2.793429000
H       -2.861146000     -2.174276000      3.156160000
C       -4.551099000     -0.716574000      0.051131000
H       -5.147288000     -1.642323000      0.145103000
H       -4.869123000     -0.048262000      0.861473000
H       -4.837807000     -0.247956000     -0.899341000
C       -2.778899000     -1.451292000     -2.440704000
H       -3.435566000     -2.315126000     -2.647482000
H       -3.358365000     -0.546221000     -2.684623000
H       -1.939837000     -1.502327000     -3.148528000
C       -0.002775000     -2.647068000     -1.329789000
H       -0.038712000     -3.738743000     -1.168328000
H       -0.126014000     -2.475807000     -2.407662000
H        1.009332000     -2.313159000     -1.054489000
C       -0.053548000     -2.396220000      1.835547000
H       -0.403736000     -3.354003000      2.261045000
H        0.907056000     -2.591587000      1.340461000
H        0.143173000     -1.723603000      2.685098000
C        0.102490000      0.565615000     -2.070711000
H        0.570881000     -0.316218000     -2.528412000
H        0.619214000      0.428354000     -0.747484000
H        0.649291000      1.459913000     -2.400697000
H       -0.918046000      0.641526000     -2.489047000
