# Supplementary material for: Electron Dynamics in Alkane C–H Activation Mediated by Transition Metal Complexes
Source: J Phys Chem A. 2024 Jun 4;128(23):4638–50. doi: 10.1021/acs.jpca.4c01131 (PMC11182348; doi:10.1021/acs.jpca.4c01131)
Supplement: Supplementary file 2 — jp4c01131_si_002.zip [file jp4c01131_si_002.zip › C-H-activation-structures/Sigma-bond-metathesis/2-Sc/2-Sc-complex.xyz]

60
ScC22H37
Sc       0.278303000      0.001330000     -0.312393000
C        3.356619000     -0.326014000      0.368594000
H        3.807135000     -1.317353000      0.496348000
H        4.134786000      0.446557000      0.383224000
H        2.662469000     -0.142598000      1.200382000
C        0.018250000      2.445628000     -0.873172000
C        1.040014000      2.362868000      0.111160000
C        0.447493000      1.887898000      1.323223000
C       -0.946738000      1.707156000      1.086595000
C       -1.204115000      2.017575000     -0.280496000
C       -2.545490000      2.073168000     -0.953863000
H       -2.849498000      3.117576000     -1.144852000
H       -2.543837000      1.562528000     -1.931241000
H       -3.330291000      1.611142000     -0.341214000
C        0.150064000      3.047518000     -2.237715000
H       -0.503407000      2.553697000     -2.971585000
H       -0.131552000      4.116078000     -2.216543000
H        1.177532000      2.985329000     -2.619963000
C        2.451586000      2.831195000     -0.088714000
H        2.909520000      2.396805000     -0.991049000
H        2.483326000      3.928110000     -0.208510000
H        3.093906000      2.582344000      0.766599000
C        1.122565000      1.743591000      2.659035000
H        2.217901000      1.743262000      2.565416000
H        0.858323000      2.574545000      3.336783000
H        0.836786000      0.811650000      3.173658000
C       -1.987425000      1.524283000      2.149759000
H       -1.574657000      1.077403000      3.062326000
H       -2.408657000      2.505852000      2.432979000
H       -2.829323000      0.900094000      1.821950000
C       -1.588362000     -1.643649000     -0.067430000
C       -0.768049000     -2.107246000     -1.140522000
C        0.489430000     -2.499957000     -0.600265000
C        0.452053000     -2.262837000      0.804976000
C       -0.834091000     -1.751473000      1.138012000
C       -1.335472000     -1.636639000      2.546571000
H       -0.680860000     -1.020996000      3.182857000
H       -2.344554000     -1.211523000      2.596667000
H       -1.378586000     -2.636476000      3.014625000
C       -3.048180000     -1.316839000     -0.189204000
H       -3.656974000     -2.238814000     -0.194835000
H       -3.406859000     -0.698613000      0.644612000
H       -3.276698000     -0.779289000     -1.120910000
C       -1.210484000     -2.244793000     -2.567429000
H       -1.768083000     -3.185825000     -2.722617000
H       -1.878227000     -1.423172000     -2.869786000
H       -0.359495000     -2.243789000     -3.261469000
C        1.605377000     -3.174832000     -1.340954000
H        1.618493000     -4.258064000     -1.126568000
H        1.498648000     -3.058781000     -2.427514000
H        2.593953000     -2.778534000     -1.065531000
C        1.473624000     -2.695914000      1.817327000
H        1.120592000     -3.589051000      2.363965000
H        2.430558000     -2.961498000      1.349151000
H        1.675525000     -1.923952000      2.577571000
C        1.171750000      0.071016000     -2.368824000
H        1.641829000     -0.863172000     -2.716603000
H        2.842599000     -0.284114000     -0.604229000
H        1.898814000      0.884016000     -2.536889000
H        0.326532000      0.270040000     -3.056138000
