# Supplementary material for: Electron Dynamics in Alkane C–H Activation Mediated by Transition Metal Complexes
Source: J Phys Chem A. 2024 Jun 4;128(23):4638–50. doi: 10.1021/acs.jpca.4c01131 (PMC11182348; doi:10.1021/acs.jpca.4c01131)
Supplement: Supplementary file 2 — jp4c01131_si_002.zip [file jp4c01131_si_002.zip › C-H-activation-structures/Sigma-bond-metathesis/2-Sc/2-Sc-catalyst.xyz]

55
ScC21H33
Sc      -0.885729000      0.539036000      0.056071000
C        1.334256000      0.520305000     -0.237563000
H        1.833074000     -0.456246000     -0.143720000
H        1.513901000      0.864786000     -1.276788000
H        1.882432000      1.226717000      0.409692000
C       -1.524032000      2.697466000     -0.985290000
C       -0.426255000      2.992318000     -0.125216000
C       -0.840374000      2.729479000      1.211223000
C       -2.210539000      2.322981000      1.183552000
C       -2.637802000      2.321845000     -0.176686000
C       -4.042205000      2.186125000     -0.685787000
H       -4.427869000      3.171336000     -1.002468000
H       -4.114674000      1.523222000     -1.561020000
H       -4.725658000      1.801996000      0.080640000
C       -1.544893000      2.864003000     -2.478308000
H       -2.266704000      2.183367000     -2.955811000
H       -1.831480000      3.890867000     -2.769411000
H       -0.557202000      2.669580000     -2.924676000
C        0.870100000      3.609906000     -0.548679000
H        1.211806000      3.231607000     -1.522893000
H        0.761625000      4.705360000     -0.641100000
H        1.673824000      3.419212000      0.174801000
C       -0.002874000      2.906637000      2.444876000
H        1.058413000      2.691047000      2.250065000
H       -0.061002000      3.940513000      2.829841000
H       -0.331924000      2.245451000      3.261840000
C       -3.062657000      2.094076000      2.398780000
H       -2.535148000      1.518898000      3.175526000
H       -3.361933000      3.051674000      2.860649000
H       -3.985589000      1.549450000      2.158052000
C       -2.761917000     -1.141780000      0.170781000
C       -2.112499000     -1.288126000     -1.089974000
C       -0.786031000     -1.766916000     -0.852380000
C       -0.607952000     -1.885398000      0.553226000
C       -1.817428000     -1.469496000      1.186868000
C       -2.082583000     -1.523356000      2.664810000
H       -1.226179000     -1.157049000      3.254660000
H       -2.959420000     -0.923055000      2.945271000
H       -2.274875000     -2.558272000      3.001150000
C       -4.228981000     -0.933901000      0.397395000
H       -4.715806000     -1.899937000      0.620702000
H       -4.437479000     -0.269851000      1.247704000
H       -4.730719000     -0.516904000     -0.484030000
C       -2.727983000     -1.101148000     -2.448130000
H       -3.014528000     -2.067863000     -2.899378000
H       -3.635533000     -0.482370000     -2.405576000
H       -2.033160000     -0.618472000     -3.154692000
C        0.197958000     -2.131171000     -1.924312000
H       -0.042647000     -3.113753000     -2.367778000
H        0.198082000     -1.399868000     -2.748150000
H        1.224076000     -2.181753000     -1.537331000
C        0.592546000     -2.413327000      1.280692000
H        0.367751000     -3.385507000      1.753479000
H        1.445413000     -2.562742000      0.605968000
H        0.926180000     -1.734634000      2.082372000
