# Supplementary material for: Electron Dynamics in Alkane C–H Activation Mediated by Transition Metal Complexes
Source: J Phys Chem A. 2024 Jun 4;128(23):4638–50. doi: 10.1021/acs.jpca.4c01131 (PMC11182348; doi:10.1021/acs.jpca.4c01131)
Supplement: Supplementary file 2 — jp4c01131_si_002.zip [file jp4c01131_si_002.zip › C-H-activation-structures/Sigma-bond-metathesis/2-Ru/2-Ru-ts.xyz]

67
RuBC28PN6H30
Ru      -0.380477000      0.173773000     -0.009384000
N       -0.179048000     -1.934634000     -0.195715000
C       -0.786725000     -2.966652000      0.396261000
N        0.719203000     -2.440910000     -1.068593000
H       -1.559517000     -2.789895000      1.140923000
C       -0.271732000     -4.178561000     -0.101971000
C        0.684048000     -3.792649000     -1.034241000
H       -0.558330000     -5.189175000      0.175776000
H        1.338829000     -4.378498000     -1.674697000
N       -0.307925000      0.143769000     -2.151586000
C       -1.058531000      0.709806000     -3.100837000
N        0.620656000     -0.616571000     -2.771517000
H       -1.870060000      1.379428000     -2.830234000
C       -0.603257000      0.317536000     -4.372062000
C        0.468059000     -0.529837000     -4.112311000
H       -0.998673000      0.612227000     -5.339984000
H        1.126308000     -1.080729000     -4.779682000
N        1.826243000      0.194589000     -0.113827000
C        2.794267000      0.823004000      0.561656000
N        2.425518000     -0.601807000     -1.025013000
H        2.547384000      1.530163000      1.348872000
C        4.054892000      0.431117000      0.073123000
C        3.768995000     -0.479669000     -0.938202000
H        5.032490000      0.763810000      0.411214000
H        4.420249000     -1.049979000     -1.596206000
P       -0.567257000      2.463559000      0.064393000
B        1.576712000     -1.502324000     -1.946158000
H        2.294149000     -2.146983000     -2.679278000
H       -1.371687000      0.006917000      1.183648000
C       -0.095859000     -0.052769000      2.163247000
C       -0.051028000      3.289853000     -1.509537000
C       -0.834752000      4.254933000     -2.156145000
C        1.148583000      2.874478000     -2.114796000
C       -0.429117000      4.793051000     -3.382321000
H       -1.774519000      4.584463000     -1.712148000
C        1.556647000      3.419797000     -3.330880000
H        1.754237000      2.103448000     -1.640386000
C        0.766017000      4.379000000     -3.972311000
H       -1.056092000      5.538683000     -3.877626000
H        2.489405000      3.080559000     -3.787345000
H        1.079225000      4.797233000     -4.932015000
C       -2.221096000      3.226300000      0.378928000
C       -2.343645000      4.529308000      0.890723000
C       -3.382817000      2.518219000      0.040740000
C       -3.602611000      5.108246000      1.060872000
H       -1.448908000      5.095367000      1.155412000
C       -4.642770000      3.100205000      0.206809000
H       -3.288719000      1.501228000     -0.343997000
C       -4.755971000      4.395090000      0.718485000
H       -3.683379000      6.121308000      1.462688000
H       -5.539319000      2.535148000     -0.059598000
H       -5.741096000      4.848317000      0.853855000
C        0.461922000      3.345404000      1.324440000
C        0.126169000      3.185013000      2.680074000
C        1.593033000      4.104946000      0.994684000
C        0.908041000      3.762043000      3.680421000
H       -0.759869000      2.609845000      2.952938000
C        2.380305000      4.678563000      1.998784000
H        1.866779000      4.250940000     -0.050432000
C        2.043351000      4.507022000      3.342784000
H        0.631522000      3.628041000      4.729007000
H        3.259990000      5.265981000      1.724362000
H        2.658952000      4.955538000      4.126176000
H       -1.955555000      0.034821000     -0.219655000
H        0.789677000      0.563271000      2.366189000
H       -0.847783000      0.227290000      2.919744000
H        0.160219000     -1.109140000      2.328532000
