# Supplementary material for: Electron Dynamics in Alkane C–H Activation Mediated by Transition Metal Complexes
Source: J Phys Chem A. 2024 Jun 4;128(23):4638–50. doi: 10.1021/acs.jpca.4c01131 (PMC11182348; doi:10.1021/acs.jpca.4c01131)
Supplement: Supplementary file 2 — jp4c01131_si_002.zip [file jp4c01131_si_002.zip › C-H-activation-structures/Sigma-bond-metathesis/2-Ru/2-Ru-complex.xyz]

67
RuBC28PN6H30
Ru      -0.373316000     -1.132885000      0.433489000
N       -0.170748000     -3.241757000      0.263069000
C       -0.752661000     -4.272637000      0.882547000
N        0.688728000     -3.749267000     -0.646719000
H       -1.483109000     -4.095606000      1.668730000
C       -0.262339000     -5.485191000      0.361300000
C        0.654965000     -5.100790000     -0.609526000
H       -0.535604000     -6.495352000      0.653753000
H        1.285203000     -5.687554000     -1.273373000
N       -0.370462000     -1.183438000     -1.771161000
C       -1.099871000     -0.605649000     -2.729609000
N        0.554838000     -1.950767000     -2.384072000
H       -1.899901000      0.083720000     -2.471695000
C       -0.636851000     -1.001619000     -3.998139000
C        0.421102000     -1.861758000     -3.727429000
H       -1.016998000     -0.700002000     -4.970180000
H        1.081701000     -2.418340000     -4.387861000
N        1.738680000     -1.092131000      0.290596000
C        2.698391000     -0.449521000      0.967093000
N        2.347211000     -1.876622000     -0.628636000
H        2.441319000      0.242650000      1.762751000
C        3.961093000     -0.816565000      0.468879000
C        3.687694000     -1.728523000     -0.544612000
H        4.933518000     -0.467722000      0.805119000
H        4.346285000     -2.285628000     -1.206364000
P       -0.527777000      1.163193000      0.504115000
B        1.520587000     -2.807403000     -1.543149000
H        2.256367000     -3.446468000     -2.262890000
H       -1.872560000     -1.327790000      1.095624000
C       -0.126204000     -1.326825000      2.545186000
C       -0.040790000      1.988949000     -1.081281000
C       -0.796835000      3.015084000     -1.664415000
C        1.114715000      1.538564000     -1.743098000
C       -0.410820000      3.573869000     -2.887457000
H       -1.697925000      3.379731000     -1.170046000
C        1.503955000      2.103571000     -2.956592000
H        1.702876000      0.729467000     -1.313649000
C        0.738737000      3.120425000     -3.536754000
H       -1.015593000      4.367761000     -3.332838000
H        2.401873000      1.735709000     -3.458380000
H        1.036816000      3.554806000     -4.494121000
C       -2.195616000      1.905910000      0.804577000
C       -2.374362000      3.094705000      1.528762000
C       -3.319390000      1.294940000      0.225835000
C       -3.647889000      3.650696000      1.679404000
H       -1.513730000      3.593788000      1.975406000
C       -4.590378000      1.854587000      0.367928000
H       -3.197592000      0.373508000     -0.345870000
C       -4.759162000      3.033351000      1.100221000
H       -3.769721000      4.574024000      2.251073000
H       -5.452563000      1.365332000     -0.091672000
H       -5.754146000      3.469127000      1.218555000
C        0.513500000      2.071754000      1.731869000
C        0.273607000      1.858731000      3.100785000
C        1.568525000      2.914942000      1.353717000
C        1.073752000      2.470777000      4.065716000
H       -0.545152000      1.210697000      3.412128000
C        2.375426000      3.520431000      2.322251000
H        1.768547000      3.098406000      0.297960000
C        2.132737000      3.299363000      3.679393000
H        0.872761000      2.294696000      5.125176000
H        3.196231000      4.170913000      2.010238000
H        2.763786000      3.772780000      4.435445000
H       -2.019894000     -1.278209000      0.189442000
H        0.804688000     -0.837179000      2.874294000
H       -0.936609000     -0.926425000      3.178552000
H       -0.027146000     -2.397617000      2.794478000
