# Supplementary material for: Electron Dynamics in Alkane C–H Activation Mediated by Transition Metal Complexes
Source: J Phys Chem A. 2024 Jun 4;128(23):4638–50. doi: 10.1021/acs.jpca.4c01131 (PMC11182348; doi:10.1021/acs.jpca.4c01131)
Supplement: Supplementary file 2 — jp4c01131_si_002.zip [file jp4c01131_si_002.zip › C-H-activation-structures/Sigma-bond-metathesis/2-Ru/2-Ru-catalyst.xyz]

62
RuBC27PN6H26
Ru      -0.388805000     -1.073032000      0.345557000
N       -0.154343000     -3.174895000      0.279127000
C       -0.732887000     -4.204844000      0.905321000
N        0.751529000     -3.683244000     -0.585092000
H       -1.517268000     -4.024810000      1.637409000
C       -0.182264000     -5.415930000      0.444651000
C        0.754861000     -5.032880000     -0.508822000
H       -0.438558000     -6.425275000      0.754864000
H        1.417715000     -5.621156000     -1.138844000
N       -0.410581000     -1.148003000     -1.652103000
C       -1.200388000     -0.603988000     -2.585594000
N        0.548036000     -1.865665000     -2.287760000
H       -2.039694000      0.019938000     -2.294652000
C       -0.739708000     -0.967606000     -3.863342000
C        0.367352000     -1.772453000     -3.626337000
H       -1.160151000     -0.681726000     -4.823243000
H        1.035084000     -2.293401000     -4.307745000
N        1.825178000     -1.024557000      0.316557000
C        2.798762000     -0.400527000      0.991406000
N        2.422088000     -1.816023000     -0.600844000
H        2.554374000      0.302109000      1.783881000
C        4.057731000     -0.793223000      0.496170000
C        3.766968000     -1.698119000     -0.518671000
H        5.037477000     -0.464162000      0.831917000
H        4.415390000     -2.265931000     -1.181761000
P       -0.615296000      1.193867000      0.370335000
B        1.557906000     -2.727932000     -1.494924000
H        2.258539000     -3.356418000     -2.257767000
C       -0.057730000      2.025210000     -1.182113000
C       -0.843482000      2.954360000     -1.876754000
C        1.172694000      1.625889000     -1.733673000
C       -0.408171000      3.475579000     -3.100026000
H       -1.806359000      3.267431000     -1.471347000
C        1.607829000      2.152592000     -2.948463000
H        1.781072000      0.886299000     -1.214085000
C        0.816233000      3.077068000     -3.638737000
H       -1.034683000      4.194381000     -3.634081000
H        2.564531000      1.828429000     -3.364808000
H        1.152520000      3.481225000     -4.596706000
C       -2.248980000      1.991234000      0.688195000
C       -2.343064000      3.303816000      1.178949000
C       -3.422532000      1.284854000      0.390890000
C       -3.591787000      3.901922000      1.358599000
H       -1.435195000      3.860418000      1.420837000
C       -4.671770000      1.887333000      0.565441000
H       -3.337904000      0.251711000      0.045698000
C       -4.758905000      3.195537000      1.048638000
H       -3.654926000      4.922729000      1.743777000
H       -5.580874000      1.327722000      0.331714000
H       -5.735938000      3.664064000      1.191072000
C        0.430145000      1.981524000      1.672607000
C        0.293312000      1.479276000      2.978387000
C        1.394211000      2.965474000      1.419811000
C        1.107532000      1.947508000      4.009507000
H       -0.457274000      0.709725000      3.184557000
C        2.215042000      3.431110000      2.453033000
H        1.514756000      3.360970000      0.410115000
C        2.076525000      2.923334000      3.746695000
H        0.991623000      1.547687000      5.019781000
H        2.968843000      4.193882000      2.242604000
H        2.721357000      3.285710000      4.550838000
H       -1.988017000     -1.265063000      0.387210000
