# Supplementary material for: Electron Dynamics in Alkane C–H Activation Mediated by Transition Metal Complexes
Source: J Phys Chem A. 2024 Jun 4;128(23):4638–50. doi: 10.1021/acs.jpca.4c01131 (PMC11182348; doi:10.1021/acs.jpca.4c01131)
Supplement: Supplementary file 2 — jp4c01131_si_002.zip [file jp4c01131_si_002.zip › C-H-activation-structures/Sigma-bond-metathesis/2-Ru/2-Ru-product.xyz]

67
RuBC28PN6H30
Ru      -0.378825000     -1.119846000      0.384733000
N       -0.156040000     -3.223680000      0.203440000
C       -0.758124000     -4.278443000      0.761447000
N        0.761311000     -3.696975000     -0.668114000
H       -1.554066000     -4.130018000      1.487756000
C       -0.214312000     -5.470683000      0.246081000
C        0.747103000     -5.049142000     -0.665369000
H       -0.489707000     -6.491700000      0.495893000
H        1.416724000     -5.610471000     -1.312474000
N       -0.381748000     -1.138762000     -1.651374000
C       -1.185103000     -0.594867000     -2.572065000
N        0.583358000     -1.827539000     -2.306396000
H       -2.032585000      0.011438000     -2.267027000
C       -0.727229000     -0.926580000     -3.859559000
C        0.395154000     -1.715864000     -3.642215000
H       -1.157545000     -0.630622000     -4.811975000
H        1.067646000     -2.214246000     -4.335844000
N        1.838917000     -1.075107000      0.345885000
C        2.809357000     -0.460866000      1.032427000
N        2.439022000     -1.831434000     -0.598167000
H        2.564415000      0.223300000      1.841073000
C        4.070383000     -0.822995000      0.518812000
C        3.783397000     -1.700189000     -0.520769000
H        5.048154000     -0.491452000      0.857805000
H        4.433704000     -2.240447000     -1.204629000
P       -0.588312000      1.159266000      0.432280000
B        1.584265000     -2.712502000     -1.530912000
H        2.295237000     -3.317357000     -2.303558000
H       -0.993164000     -1.319286000      2.132602000
C       -0.196579000     -1.507095000      2.928785000
C       -0.053961000      1.974614000     -1.141661000
C       -0.832981000      2.924509000     -1.815488000
C        1.154538000      1.552542000     -1.724355000
C       -0.413162000      3.443115000     -3.045191000
H       -1.781090000      3.255592000     -1.390799000
C        1.575478000      2.076785000     -2.945315000
H        1.755685000      0.792116000     -1.227688000
C        0.790381000      3.022543000     -3.613052000
H       -1.036497000      4.177329000     -3.561777000
H        2.514666000      1.732117000     -3.384350000
H        1.114184000      3.424747000     -4.576118000
C       -2.231010000      1.945481000      0.748800000
C       -2.336261000      3.277074000      1.185712000
C       -3.400619000      1.213854000      0.502633000
C       -3.589374000      3.864779000      1.366605000
H       -1.432629000      3.857064000      1.383840000
C       -4.655322000      1.805066000      0.679913000
H       -3.307463000      0.171026000      0.190417000
C       -4.752519000      3.129919000      1.111880000
H       -3.659138000      4.900455000      1.708602000
H       -5.560212000      1.223674000      0.486370000
H       -5.733200000      3.590383000      1.255600000
C        0.444693000      2.027699000      1.701017000
C        0.102086000      1.851097000      3.052834000
C        1.587292000      2.776253000      1.387635000
C        0.890473000      2.395655000      4.066194000
H       -0.798420000      1.290407000      3.311504000
C        2.380623000      3.319391000      2.404143000
H        1.866467000      2.934514000      0.345660000
C        2.039179000      3.127738000      3.744321000
H        0.607869000      2.250249000      5.111787000
H        3.270251000      3.897700000      2.142576000
H        2.660314000      3.551801000      4.536884000
H       -1.975188000     -1.298453000      0.351539000
H        0.762925000     -1.005449000      2.791146000
H       -0.684759000     -1.099851000      3.825545000
H       -0.050886000     -2.587909000      3.034211000
