# Supplementary material for: Electron Dynamics in Alkane C–H Activation Mediated by Transition Metal Complexes
Source: J Phys Chem A. 2024 Jun 4;128(23):4638–50. doi: 10.1021/acs.jpca.4c01131 (PMC11182348; doi:10.1021/acs.jpca.4c01131)
Supplement: Supplementary file 2 — jp4c01131_si_002.zip [file jp4c01131_si_002.zip › C-H-activation-structures/Sigma-bond-metathesis/2-Lu/2-Lu-ts.xyz]

60
LuC22H37
C        1.232599000      0.266037000      0.577311000
H        1.744569000     -0.704011000      0.499970000
H        1.986939000      1.063798000      0.524841000
H        0.805340000      0.310043000      1.601110000
C       -1.518440000      3.004130000     -0.774437000
C       -0.486686000      3.068122000      0.205585000
C       -1.054135000      2.699966000      1.462745000
C       -2.441033000      2.427988000      1.260893000
C       -2.724879000      2.604450000     -0.128619000
C       -4.075855000      2.600780000     -0.785962000
H       -4.384711000      3.627644000     -1.050919000
H       -4.089692000      2.018283000     -1.722110000
H       -4.851345000      2.187150000     -0.129345000
C       -1.417892000      3.450696000     -2.203371000
H       -2.001791000      2.811292000     -2.884336000
H       -1.806168000      4.478516000     -2.320877000
H       -0.379762000      3.452856000     -2.562669000
C        0.906370000      3.570819000     -0.036394000
H        1.349152000      3.147428000     -0.950976000
H        0.914155000      4.669038000     -0.151316000
H        1.579327000      3.328900000      0.797636000
C       -0.357149000      2.703368000      2.794449000
H        0.732936000      2.611253000      2.685795000
H       -0.551665000      3.637697000      3.350650000
H       -0.693264000      1.875637000      3.440190000
C       -3.447406000      2.246052000      2.359236000
H       -3.021158000      1.731782000      3.231565000
H       -3.814786000      3.226347000      2.713103000
H       -4.326647000      1.673598000      2.033784000
C       -3.184888000     -1.062196000      0.191110000
C       -2.411678000     -1.518020000     -0.918976000
C       -1.179526000     -2.036691000     -0.418309000
C       -1.184566000     -1.882948000      0.997839000
C       -2.418095000     -1.277615000      1.377751000
C       -2.883197000     -1.122510000      2.797890000
H       -2.142916000     -0.607605000      3.432391000
H       -3.822221000     -0.559035000      2.863847000
H       -3.060475000     -2.109538000      3.261000000
C       -4.632626000     -0.672504000      0.125635000
H       -5.277828000     -1.565967000      0.206820000
H       -4.922362000      0.006353000      0.939034000
H       -4.887279000     -0.180754000     -0.823302000
C       -2.878335000     -1.542884000     -2.347559000
H       -3.535651000     -2.408697000     -2.543697000
H       -3.456271000     -0.641664000     -2.609922000
H       -2.036755000     -1.608002000     -3.051896000
C       -0.119978000     -2.747794000     -1.207912000
H       -0.185236000     -3.840033000     -1.059420000
H       -0.219921000     -2.562215000     -2.286140000
H        0.895636000     -2.442117000     -0.913277000
C       -0.162485000     -2.421861000      1.955181000
H       -0.492371000     -3.388029000      2.377895000
H        0.807241000     -2.594499000      1.468735000
H        0.011296000     -1.745698000      2.807320000
C        0.126326000      0.509232000     -2.078979000
H        0.561999000     -0.391834000     -2.533435000
H        0.670256000      0.388348000     -0.746684000
H        0.674893000      1.387193000     -2.449697000
H       -0.903796000      0.594214000     -2.484275000
Lu      -1.152548000      0.543325000      0.026439000
