# Supplementary material for: Electron Dynamics in Alkane C–H Activation Mediated by Transition Metal Complexes
Source: J Phys Chem A. 2024 Jun 4;128(23):4638–50. doi: 10.1021/acs.jpca.4c01131 (PMC11182348; doi:10.1021/acs.jpca.4c01131)
Supplement: Supplementary file 2 — jp4c01131_si_002.zip [file jp4c01131_si_002.zip › C-H-activation-structures/Sigma-bond-metathesis/2-Lu/2-Lu-catalyst.xyz]

55
LuC21H33
C        1.353530000      0.505307000     -0.102804000
H        1.830820000     -0.486956000     -0.041009000
H        1.612288000      0.909277000     -1.103401000
H        1.886251000      1.157525000      0.615026000
C       -1.634295000      2.819021000     -0.851508000
C       -0.531657000      3.096456000      0.010850000
C       -0.948899000      2.834899000      1.348175000
C       -2.320482000      2.430311000      1.318401000
C       -2.747453000      2.435313000     -0.044110000
C       -4.152039000      2.277739000     -0.549616000
H       -4.572869000      3.259197000     -0.831693000
H       -4.212185000      1.640716000     -1.445880000
H       -4.817103000      1.846306000      0.208503000
C       -1.663694000      3.012321000     -2.342354000
H       -2.369538000      2.323302000     -2.832938000
H       -1.978886000      4.036181000     -2.613541000
H       -0.672796000      2.854293000     -2.795955000
C        0.782497000      3.683653000     -0.406534000
H        1.091464000      3.338282000     -1.403845000
H        0.722671000      4.786192000     -0.445643000
H        1.589957000      3.422568000      0.290804000
C       -0.112491000      3.021740000      2.582662000
H        0.949127000      2.801623000      2.393253000
H       -0.166735000      4.060038000      2.956195000
H       -0.445152000      2.371958000      3.407582000
C       -3.180221000      2.192693000      2.528071000
H       -2.640021000      1.658157000      3.325538000
H       -3.528948000      3.144988000      2.965843000
H       -4.075190000      1.602422000      2.286996000
C       -2.914740000     -1.201156000      0.316383000
C       -2.287882000     -1.371286000     -0.954478000
C       -0.965105000     -1.870524000     -0.731074000
C       -0.769737000     -1.984169000      0.674724000
C       -1.965555000     -1.547476000      1.323568000
C       -2.227416000     -1.593969000      2.803451000
H       -1.317737000     -1.390478000      3.391015000
H       -2.991215000     -0.863401000      3.109221000
H       -2.589486000     -2.589312000      3.119021000
C       -4.371060000     -0.936812000      0.558066000
H       -4.905440000     -1.885355000      0.746156000
H       -4.544741000     -0.297332000      1.435639000
H       -4.854995000     -0.460829000     -0.304024000
C       -2.938222000     -1.189468000     -2.298397000
H       -3.365878000     -2.135994000     -2.674861000
H       -3.759741000     -0.458596000     -2.261936000
H       -2.222794000     -0.842945000     -3.061414000
C        0.010484000     -2.264734000     -1.802165000
H       -0.144634000     -3.310924000     -2.121083000
H       -0.092995000     -1.639442000     -2.702947000
H        1.050812000     -2.173001000     -1.460721000
C        0.438600000     -2.535798000      1.373537000
H        0.244327000     -3.553490000      1.756066000
H        1.304460000     -2.595827000      0.701060000
H        0.739915000     -1.921178000      2.237310000
Lu      -0.969719000      0.543611000      0.172154000
