# Supplementary material for: Electron Dynamics in Alkane C–H Activation Mediated by Transition Metal Complexes
Source: J Phys Chem A. 2024 Jun 4;128(23):4638–50. doi: 10.1021/acs.jpca.4c01131 (PMC11182348; doi:10.1021/acs.jpca.4c01131)
Supplement: Supplementary file 2 — jp4c01131_si_002.zip [file jp4c01131_si_002.zip › C-H-activation-structures/Sigma-bond-metathesis/2-Lu/2-Lu-complex.xyz]

60
LuC22H37
C        3.081702000     -0.349105000      0.585029000
H        3.531455000     -1.333815000      0.754138000
H        3.828861000      0.443390000      0.708182000
H        2.296624000     -0.195191000      1.342438000
C       -0.039167000      2.503308000     -0.847264000
C        0.992053000      2.467346000      0.131921000
C        0.411589000      2.043159000      1.369029000
C       -0.982867000      1.836126000      1.150749000
C       -1.256256000      2.095805000     -0.226025000
C       -2.607413000      2.132970000     -0.883285000
H       -2.931972000      3.173132000     -1.064118000
H       -2.610738000      1.628296000     -1.863799000
H       -3.377404000      1.654964000     -0.263739000
C        0.085612000      3.033687000     -2.243196000
H       -0.578137000      2.508006000     -2.945387000
H       -0.185024000      4.104883000     -2.278726000
H        1.109269000      2.939583000     -2.629774000
C        2.406289000      2.917420000     -0.100598000
H        2.852544000      2.445335000     -0.990687000
H        2.451299000      4.008604000     -0.261453000
H        3.055219000      2.695207000      0.758225000
C        1.094642000      1.967676000      2.707195000
H        2.189568000      1.942214000      2.608662000
H        0.850278000      2.842112000      3.336090000
H        0.794876000      1.074643000      3.280513000
C       -2.006545000      1.650838000      2.231097000
H       -1.587806000      1.162567000      3.120701000
H       -2.399676000      2.631124000      2.556788000
H       -2.869038000      1.056331000      1.899674000
C       -1.721506000     -1.668139000      0.048697000
C       -0.921515000     -2.175403000     -1.021766000
C        0.317193000     -2.621242000     -0.476762000
C        0.286251000     -2.383454000      0.929723000
C       -0.973157000     -1.804378000      1.257415000
C       -1.469421000     -1.624732000      2.662428000
H       -0.768976000     -1.051974000      3.291606000
H       -2.438755000     -1.113056000      2.697239000
H       -1.600625000     -2.606374000      3.152299000
C       -3.166570000     -1.276076000     -0.069837000
H       -3.820807000     -2.165794000     -0.036313000
H       -3.484227000     -0.611736000      0.745517000
H       -3.380313000     -0.759886000     -1.017241000
C       -1.363052000     -2.298949000     -2.451487000
H       -1.944814000     -3.224523000     -2.612592000
H       -2.007649000     -1.459397000     -2.756287000
H       -0.508787000     -2.319314000     -3.141857000
C        1.412900000     -3.329938000     -1.218190000
H        1.365976000     -4.420442000     -1.049470000
H        1.342025000     -3.163374000     -2.301317000
H        2.415052000     -2.999436000     -0.903370000
C        1.288745000     -2.863833000      1.940751000
H        0.921639000     -3.771769000      2.452514000
H        2.249412000     -3.126465000      1.476233000
H        1.489580000     -2.120933000      2.730101000
C        1.164337000     -0.003564000     -2.383854000
H        1.629231000     -0.953588000     -2.702163000
H        2.704382000     -0.304844000     -0.451038000
H        1.906904000      0.793698000     -2.572787000
H        0.340245000      0.185154000     -3.100445000
Lu       0.255755000     -0.014738000     -0.223418000
