# Supplementary material for: Electron Dynamics in Alkane C–H Activation Mediated by Transition Metal Complexes
Source: J Phys Chem A. 2024 Jun 4;128(23):4638–50. doi: 10.1021/acs.jpca.4c01131 (PMC11182348; doi:10.1021/acs.jpca.4c01131)
Supplement: Supplementary file 2 — jp4c01131_si_002.zip [file jp4c01131_si_002.zip › C-H-activation-structures/Sigma-bond-metathesis/2-W/2-W-product.xyz]

54
WBC21H27O4
W       -1.197042000      0.375916000     -0.105007000
C        0.035581000      0.780691000      1.384528000
C       -1.672383000      2.234041000      0.396662000
O        0.707220000      0.969840000      2.318419000
O       -2.029757000      3.295802000      0.690747000
C        3.287863000      0.663138000     -0.359118000
C        3.113289000     -0.715326000     -0.208738000
C        4.178091000     -1.573225000      0.008364000
C        5.464215000     -0.999738000      0.075384000
C        5.616663000      0.388963000     -0.076424000
C        4.537708000      1.267650000     -0.296862000
H        4.022797000     -2.647423000      0.124706000
H        6.622299000      0.814151000     -0.018694000
B        1.118606000      0.229225000     -0.479082000
O        1.776187000     -1.007166000     -0.309982000
O        2.065963000      1.254224000     -0.561364000
C        4.697784000      2.753862000     -0.450992000
H        4.305048000      3.097283000     -1.421923000
H        4.133216000      3.294234000      0.326298000
H        5.754023000      3.049660000     -0.380486000
C        6.663295000     -1.884561000      0.314911000
H        7.597076000     -1.304096000      0.323148000
H        6.586050000     -2.410699000      1.281126000
H        6.753939000     -2.657765000     -0.466095000
C       -2.856352000     -1.145959000     -1.013267000
C       -1.724632000     -1.935496000     -0.633677000
C       -1.539221000     -1.795754000      0.780802000
C       -3.370850000     -0.499596000      0.163658000
C       -2.561018000     -0.911497000      1.278360000
C       -4.620355000      0.327048000      0.224048000
H       -4.725921000      0.962870000     -0.666654000
H       -5.514791000     -0.317385000      0.281106000
H       -4.625008000      0.984961000      1.103494000
C       -2.823768000     -0.594736000      2.721391000
H       -3.299404000      0.389019000      2.836441000
H       -3.494691000     -1.347698000      3.170094000
H       -1.895032000     -0.582005000      3.307969000
C       -0.533146000     -2.540941000      1.606885000
H       -0.316835000     -2.014411000      2.546464000
H       -0.909544000     -3.546129000      1.864001000
H        0.416546000     -2.655538000      1.068208000
C       -0.912444000     -2.818049000     -1.533593000
H        0.141377000     -2.839803000     -1.224171000
H       -1.294214000     -3.853458000     -1.511753000
H       -0.949616000     -2.473348000     -2.576635000
C       -3.479192000     -1.092696000     -2.372722000
H       -4.265694000     -1.861898000     -2.462169000
H       -3.944263000     -0.117620000     -2.570281000
H       -2.742892000     -1.279125000     -3.166642000
C       -1.604038000      1.556844000     -2.044833000
H       -2.619047000      1.982003000     -2.043445000
H       -1.532298000      0.846209000     -2.882321000
H       -0.890881000      2.371352000     -2.227209000
H        0.136430000      0.263153000     -1.339775000
