# Supplementary material for: Electron Dynamics in Alkane C–H Activation Mediated by Transition Metal Complexes
Source: J Phys Chem A. 2024 Jun 4;128(23):4638–50. doi: 10.1021/acs.jpca.4c01131 (PMC11182348; doi:10.1021/acs.jpca.4c01131)
Supplement: Supplementary file 2 — jp4c01131_si_002.zip [file jp4c01131_si_002.zip › C-H-activation-structures/Sigma-bond-metathesis/2-W/2-W-complex.xyz]

54
WBC21H27O4
W        1.202209000      0.344829000     -0.175693000
C        0.439804000      0.112518000     -1.958655000
C        2.057794000      1.875836000     -1.136826000
O        0.030122000     -0.129743000     -3.023367000
O        2.601621000      2.726151000     -1.708946000
C       -3.201565000      0.697264000      0.075083000
C       -3.099717000     -0.677183000     -0.146456000
C       -4.213784000     -1.498046000     -0.199255000
C       -5.473476000     -0.890432000     -0.019840000
C       -5.552780000      0.494491000      0.202711000
C       -4.422666000      1.334856000      0.257337000
H       -4.115463000     -2.570790000     -0.376378000
H       -6.538649000      0.947481000      0.339206000
B       -1.035368000      0.188103000     -0.141264000
O       -1.775313000     -1.004525000     -0.282972000
O       -1.941496000      1.244121000      0.078569000
C       -4.505942000      2.817578000      0.490475000
H       -3.924569000      3.114424000      1.378925000
H       -4.086659000      3.377099000     -0.361945000
H       -5.546622000      3.140472000      0.635866000
C       -6.723775000     -1.734308000     -0.077657000
H       -7.622912000     -1.137738000      0.134306000
H       -6.852172000     -2.192063000     -1.073028000
H       -6.686338000     -2.559428000      0.652834000
C        2.291285000     -0.661741000      1.770502000
C        1.274647000     -1.551162000      1.287583000
C        1.621109000     -1.919645000     -0.060612000
C        3.259486000     -0.467718000      0.740678000
C        2.848252000     -1.240858000     -0.405992000
C        4.536291000      0.311387000      0.855089000
H        4.442405000      1.147430000      1.562639000
H        5.358130000     -0.334384000      1.210939000
H        4.841228000      0.730531000     -0.113665000
C        3.653842000     -1.456859000     -1.652963000
H        4.233840000     -0.561451000     -1.916877000
H        4.364173000     -2.292439000     -1.523528000
H        3.008397000     -1.694227000     -2.509467000
C        0.915463000     -2.952974000     -0.886914000
H        1.120342000     -2.816799000     -1.957249000
H        1.249022000     -3.966625000     -0.604717000
H       -0.172090000     -2.893408000     -0.749536000
C        0.163896000     -2.141644000      2.103137000
H       -0.690742000     -2.414924000      1.472198000
H        0.509478000     -3.049819000      2.627969000
H       -0.197835000     -1.436200000      2.865035000
C        2.336611000     -0.075762000      3.149176000
H        2.777201000     -0.795010000      3.861014000
H        2.947086000      0.837224000      3.185685000
H        1.330807000      0.172174000      3.518879000
C        0.609362000      2.593750000      1.453147000
H        1.653869000      2.649430000      1.772489000
H       -0.060604000      2.787566000      2.303495000
H        0.396671000      3.301829000      0.647927000
H        0.271073000      1.547685000      1.179873000
