# Supplementary material for: Electron Dynamics in Alkane C–H Activation Mediated by Transition Metal Complexes
Source: J Phys Chem A. 2024 Jun 4;128(23):4638–50. doi: 10.1021/acs.jpca.4c01131 (PMC11182348; doi:10.1021/acs.jpca.4c01131)
Supplement: Supplementary file 2 — jp4c01131_si_002.zip [file jp4c01131_si_002.zip › C-H-activation-structures/Sigma-bond-metathesis/2-W/2-W-catalyst.xyz]

49
WBC20H23O4
W        1.200260000      0.438848000     -0.087263000
C        0.713835000      0.500717000     -1.975019000
C        1.994128000      2.220350000     -0.612507000
O        0.479126000      0.413588000     -3.112722000
O        2.487956000      3.213482000     -0.944412000
C       -3.124473000      0.697767000      0.238945000
C       -3.086111000     -0.564109000     -0.358191000
C       -4.233867000     -1.303881000     -0.587377000
C       -5.461038000     -0.732987000     -0.191918000
C       -5.476061000      0.537370000      0.407589000
C       -4.311725000      1.296022000      0.643057000
H       -4.184500000     -2.287640000     -1.058026000
H       -6.437386000      0.964001000      0.706842000
B       -0.997011000      0.196289000     -0.201959000
O       -1.780395000     -0.884255000     -0.638480000
O       -1.841615000      1.187092000      0.334406000
C       -4.328339000      2.657329000      1.280364000
H       -3.718231000      2.675064000      2.198427000
H       -3.902575000      3.416873000      0.604306000
H       -5.351779000      2.962477000      1.540759000
C       -6.745654000     -1.490772000     -0.424450000
H       -7.612881000     -0.946856000     -0.022854000
H       -6.923003000     -1.657413000     -1.500304000
H       -6.718954000     -2.483765000      0.054199000
C        2.139283000     -0.810936000      1.798725000
C        1.209760000     -1.638854000      1.080360000
C        1.710640000     -1.795145000     -0.259845000
C        3.196656000     -0.442742000      0.919113000
C        2.935329000     -1.036459000     -0.370345000
C        4.418174000      0.351497000      1.274559000
H        4.227784000      1.044179000      2.106085000
H        5.240815000     -0.319034000      1.578804000
H        4.776295000      0.945335000      0.422217000
C        3.873457000     -1.044928000     -1.540524000
H        4.456053000     -0.114690000     -1.595609000
H        4.586872000     -1.884747000     -1.467119000
H        3.329066000     -1.148398000     -2.488971000
C        1.124581000     -2.693944000     -1.306529000
H        1.433336000     -2.388939000     -2.315288000
H        1.458101000     -3.734717000     -1.151177000
H        0.026775000     -2.674738000     -1.276273000
C        0.049626000     -2.375810000      1.680514000
H       -0.711645000     -2.605333000      0.924776000
H        0.386530000     -3.326991000      2.129187000
H       -0.436758000     -1.789238000      2.473043000
C        2.000478000     -0.422759000      3.239020000
H        2.325274000     -1.247305000      3.897526000
H        2.609463000      0.457880000      3.485398000
H        0.954515000     -0.197814000      3.497714000
