# Supplementary material for: Electron Dynamics in Alkane C–H Activation Mediated by Transition Metal Complexes
Source: J Phys Chem A. 2024 Jun 4;128(23):4638–50. doi: 10.1021/acs.jpca.4c01131 (PMC11182348; doi:10.1021/acs.jpca.4c01131)
Supplement: Supplementary file 2 — jp4c01131_si_002.zip [file jp4c01131_si_002.zip › C-H-activation-structures/Sigma-bond-metathesis/2-W/2-W-ts.xyz]

54
WBC21H27O4
W       -1.188432000      0.383714000     -0.020755000
C       -0.229591000      0.846151000      1.632188000
C       -1.778741000      2.255744000      0.290432000
O        0.311210000      1.047709000      2.644821000
O       -2.176237000      3.331431000      0.464793000
C        3.254650000      0.666641000     -0.203382000
C        3.083528000     -0.707656000     -0.025803000
C        4.156448000     -1.573622000      0.100956000
C        5.448088000     -1.011256000      0.044528000
C        5.597361000      0.374563000     -0.134554000
C        4.509564000      1.260663000     -0.264000000
H        4.004044000     -2.645504000      0.240820000
H        6.607559000      0.791085000     -0.174102000
B        1.065307000      0.246081000     -0.155642000
O        1.738550000     -0.985118000     -0.007158000
O        2.021342000      1.262519000     -0.297488000
C        4.667463000      2.743802000     -0.448912000
H        4.185472000      3.081885000     -1.380797000
H        4.186277000      3.298087000      0.373425000
H        5.728172000      3.029861000     -0.484642000
C        6.657026000     -1.904203000      0.184417000
H        7.592222000     -1.335824000      0.077568000
H        6.676523000     -2.400294000      1.169365000
H        6.657980000     -2.701502000     -0.577262000
C       -2.676954000     -1.112895000     -1.232426000
C       -1.566188000     -1.877444000     -0.733680000
C       -1.601900000     -1.818570000      0.698902000
C       -3.390536000     -0.572708000     -0.118143000
C       -2.726691000     -1.001601000      1.082013000
C       -4.664414000      0.215879000     -0.185862000
H       -4.707193000      0.842188000     -1.088281000
H       -5.540088000     -0.456143000     -0.205447000
H       -4.773921000      0.879156000      0.682965000
C       -3.213770000     -0.777704000      2.483629000
H       -3.736838000      0.184028000      2.578812000
H       -3.915873000     -1.574076000      2.786875000
H       -2.383361000     -0.773071000      3.202783000
C       -0.705078000     -2.577759000      1.630972000
H       -0.625646000     -2.077411000      2.605957000
H       -1.097822000     -3.594441000      1.805838000
H        0.309645000     -2.663998000      1.221717000
C       -0.626273000     -2.703112000     -1.560821000
H        0.358929000     -2.781511000     -1.083913000
H       -1.023534000     -3.723161000     -1.703953000
H       -0.478128000     -2.265093000     -2.558666000
C       -3.073780000     -0.990161000     -2.671688000
H       -3.712796000     -1.839592000     -2.968950000
H       -3.643693000     -0.069720000     -2.860976000
H       -2.200599000     -0.988390000     -3.339074000
C       -0.847110000      1.483850000     -2.175134000
H       -1.906283000      1.636512000     -2.410127000
H       -0.397601000      0.913632000     -3.002920000
H       -0.339121000      2.450169000     -2.091055000
H       -0.004430000      0.593939000     -1.303378000
